# Supplementary material for: Utilization Efficiency of Human Milk Oligosaccharides by Human-Associated Akkermansia Is Strain Dependent
Source: Appl Environ Microbiol. 2022 Jan 11;88(1):e01487-21. doi: 10.1128/AEM.01487-21 (PMC8752153; doi:10.1128/AEM.01487-21)
Supplement: Supplemental file 2 — Data Set S1. Download AEM.01487-21-s0001.xlsx, XLSX file, 0.5 MB [file aem.01487-21-s0001.xlsx]

## Sheet: AmucMucT_dbCAN2
Gene ID	HMMER	Hotpep	DIAMOND	Signalp	#ofTools
CP001071_1468	AA4(7-223)	N	N	N	1
CP001071_807	CBM32(54-176)+GH123(186-706)	N	CBM32	Y(1-23)	2
CP001071_292	CBM32(62-178)+GH2(141-811)	GH2	GH2	Y(1-23)	3
CP001071_825	CBM50(114-156)	N	N	Y(1-30)	1
CP001071_483	CBM51(49-171)+GH110(187-736)	GH110	CBM51	Y(1-31)	3
CP001071_1439	CBM51(546-634)	N	CBM51	Y(1-27)	2
CP001071_522	CE10(14-272)	N	N	N	1
CP001071_189	CE10(85-319)	N	N	Y(1-23)	1
CP001071_1928	CE11(6-275)	CE11	CE11	N	3
CP001071_2054	CE3(32-283)	N	N	Y(1-23)	1
CP001071_1619	CE4(182-321)	N	CE4	Y(1-21)	2
CP001071_1502	CE4(85-201)	CE4	CE4	Y(1-27)	3
CP001071_951	CE9(5-376)	CE9	CE9	N	3
CP001071_866	GH105(56-369)	N	GH105	Y(1-35)	2
CP001071_923	GH109(68-193)	GH109	GH109	Y(1-32)	3
CP001071_17	GH109(75-200)	GH109	GH109	Y(1-30)	3
CP001071_1465	GH110(92-588)	N	GH110	Y(1-22)	2
CP001071_1640	GH13_38(14-393)	GH13	GH13_38	N	3
CP001071_1821	GH13_5(64-404)	GH13	GH13_5	N	3
CP001071_1761	GH13_8(214-504)	GH13+CBM48	GH13_8	N	3
CP001071_1856	GH141(16-349)	N	GH0	N	2
CP001071_2118	GH16(17-266)	GH16	GH16	N	3
CP001071_729	GH16(37-282)	N	GH16	Y(1-23)	2
CP001071_878	GH16(51-296)	GH16	GH16	Y(1-23)	3
CP001071_2175	GH18(766-988)	N	GH18	Y(1-27)	2
CP001071_1670	GH2(3-479)	N	GH2	N	2
CP001071_1672	GH2(40-593)	N	GH2	Y(1-21)	2
CP001071_1671	GH2(47-938)+CBM32(1154-1284)	GH2	GH2	Y(1-23)	3
CP001071_542	GH2(68-643)	GH2	GH2	N	3
CP001071_828	GH2(71-980)+CBM32(1131-1257)	GH2	GH2	Y(1-22)	3
CP001071_1036	GH20(104-453)	GH20	GH20	Y(1-18)	3
CP001071_2025	GH20(106-449)	GH20	GH20	Y(1-24)	3
CP001071_2026	GH20(118-465)	GH20	GH20	Y(1-32)	3
CP001071_1934	GH20(119-403)	GH20	GH20	Y(1-24)	3
CP001071_871	GH20(145-503)	GH20	GH20	Y(1-29)	3
CP001071_1824	GH20(161-440)	N	GH20	N	2
CP001071_372	GH20(161-511)	GH20	GH20	Y(1-20)	3
CP001071_2158	GH20(162-515)	GH20	GH20	Y(1-26)	3
CP001071_400	GH20(163-438)	N	GH20	N	2
CP001071_1674	GH20(164-516)	GH20	GH20	Y(1-25)	3
CP001071_2146	GH20(228-541)	GH20	GH20	Y(1-20)	3
CP001071_1189	GH27(125-455)	GH27	GH27	Y(1-33)	3
CP001071_147	GH29(287-610)	N	GH29	Y(1-27)	2
CP001071_849	GH29(41-355)+CBM32(580-698)	GH29	GH29	Y(1-25)	3
CP001071_395	GH29(52-358)+CBM32(581-700)	GH29	GH29	Y(1-42)	3
CP001071_10	GH29(80-426)	GH29	GH29	N	3
CP001071_2119	GH3(58-274)	GH3	GH3	N	3
CP001071_1881	GH31(226-669)	GH31	GH31	N	3
CP001071_1012	GH31(435-666)	GH31+CBM32	GH31	Y(1-23)	3
CP001071_1846	GH33(324-656)	GH33	GH33	N	3
CP001071_629	GH33(52-393)	N	GH33	Y(1-39)	2
CP001071_1549	GH33(62-331)	N	GH33	Y(1-19)	2
CP001071_1693	GH35(41-353)	GH35	CBM32	Y(1-18)	3
CP001071_775	GH35(55-368)	GH35	GH35	Y(1-25)	3
CP001071_858	GH36(6-691)	GH36	GH36	N	3
CP001071_1262	GH37(203-421)	N	GH63	Y(1-25)	2
CP001071_703	GH43_24(55-337)	GH43	GH43_24	Y(1-22)	3
CP001071_702	GH43_24(56-348)	GH43	GH43_24	Y(1-24)	3
CP001071_1879	GH57(6-318)	N	GH57	N	2
CP001071_1624	GH77(11-554)	N	GH77	N	2
CP001071_55	GH84(128-423)	GH84	GH84	Y(1-24)	3
CP001071_1222	GH89(67-725)	N	GH89	Y(1-25)	2
CP001071_63	GH89(72-719)	GH89	GH89	Y(1-22)	3
CP001071_187	GH95(28-762)	N	GH95	Y(1-25)	2
CP001071_1123	GH95(55-778)	GH95	GH95	N	3
CP001071_1420	GH97(16-632)	N	GH97	N	2
CP001071_767	GT10(26-265)	N	GT0	N	2
CP001071_765	GT10(94-263)	N	GT10	N	2
CP001071_2097	GT11(110-250)	N	GT0	N	2
CP001071_1143	GT11(24-260)	N	GT11	N	2
CP001071_945	GT11(7-298)	GT11	GT11	N	3
CP001071_2062	GT19(8-357)	GT19	GT19	N	3
CP001071_1776	GT2_Glyco_tranf_2_3(54-280)	GT2	GT2	N	3
CP001071_637	GT2_Glycos_transf_2(10-127)	N	GT2	N	2
CP001071_946	GT2_Glycos_transf_2(12-136)	N	GT2	N	2
CP001071_502	GT2_Glycos_transf_2(27-157)	N	GT2	N	2
CP001071_1074	GT2_Glycos_transf_2(3-174)	N	GT2	N	2
CP001071_2091	GT2_Glycos_transf_2(4-130)	GT2	GT2	N	3
CP001071_2103	GT2_Glycos_transf_2(5-120)	N	GT2	N	2
CP001071_1585	GT2_Glycos_transf_2(5-168)	GT2	GT2	N	3
CP001071_762	GT2_Glycos_transf_2(6-144)	N	GT2	N	2
CP001071_948	GT2_Glycos_transf_2(6-175)	N	GT2	N	2
CP001071_2104	GT2_Glycos_transf_2(6-177)	N	GT2	N	2
CP001071_638	GT2_Glycos_transf_2(7-123)	GT2	GT2	N	3
CP001071_1584	GT2_Glycos_transf_2(8-132)	N	GT2	N	2
CP001071_759	GT2_Glycos_transf_2(8-175)	N	GT2	N	2
CP001071_944	GT2_Glycos_transf_2(9-121)	N	GT2	N	2
CP001071_882	GT26(72-249)	GT26	GT26	N	3
CP001071_664	GT28(200-356)	GT28	GT28	N	3
CP001071_977	GT28(220-351)	N	GT28	N	2
CP001071_477	GT30(39-217)	GT30	GT30	N	3
CP001071_1144	GT31(290-436)	N	GT32	N	2
CP001071_236	GT35(181-482)	GT35	GT35	N	3
CP001071_2098	GT4(188-322)	N	GT4	N	2
CP001071_445	GT4(190-313)	GT4	GT4	N	3
CP001071_2099	GT4(194-332)	N	GT4	N	2
CP001071_1405	GT4(198-343)	N	GT4	N	2
CP001071_643	GT4(205-340)	N	GT0	N	2
CP001071_2100	GT4(211-336)	N	GT4	N	2
CP001071_2092	GT4(213-353)	N	GT4	N	2
CP001071_2094	GT4(216-355)	N	GT4	N	2
CP001071_1081	GT4(217-363)	N	GT4	N	2
CP001071_2093	GT4(218-363)	N	GT4	N	2
CP001071_1880	GT4(253-401)	GT4	GT4	N	3
CP001071_764	GT4(317-426)	N	GT4	N	2
CP001071_178	GT51(193-364)	GT51	GT51	N	3
CP001071_1243	GT51(66-240)	N	GT51	N	2
CP001071_2132	GT51(76-258)	N	GT51	N	2
CP001071_639	GT8(2-258)	N	GT8	N	2
CP001071_942	GT8(22-285)	N	GT8	N	2
CP001071_758	GT8(4-265)	N	GT8	N	2
CP001071_760	GT9(72-271)	N	GT9	N	2
CP001071_1218	N	GH0	GH0	Y(1-31)	2
CP001071_1596	N	GH0	N	Y(1-24)	1
CP001071_1438	N	GH0	CBM35	N	2
CP001071_996	N	GH33	N	N	1
CP001071_520	N	GH36	GH36	Y(1-24)	2
CP001071_971	N	GT26	N	N	1
CP001071_62	N	N	GH6	N	1
CP001071_217	N	N	GH36	Y(1-25)	1
CP001071_293	N	N	GT13	N	1
CP001071_367	N	N	GH0	Y(1-27)	1
CP001071_377	N	N	GH13_30	N	1
CP001071_511	N	N	GT4	N	1
CP001071_627	N	N	GH33	Y(1-22)	1
CP001071_642	N	N	GT4	N	1
CP001071_736	N	N	GT4	N	1
CP001071_804	N	N	GT2	N	1
CP001071_839	N	N	GH6	N	1
CP001071_1080	N	N	GT4	N	1
CP001071_1142	N	N	GT4	N	1
CP001071_1292	N	N	CBM51	Y(1-26)	1
CP001071_1529	N	N	CE12	N	1
CP001071_1544	N	N	GT0	N	1
CP001071_1633	N	N	GH13_11	N	1
CP001071_1659	N	N	GH117	Y(1-24)	1
CP001071_1736	N	N	GT4	N	1
CP001071_1742	N	N	GH28	N	1
CP001071_1765	N	N	GH16	Y(1-24)	1
CP001071_2009	N	N	CBM32	N	1

## Sheet: BSH01_dbCAN2
Gene ID	HMMER	Hotpep	DIAMOND	Signalp	#ofTools
PJKM01000001.1_105	GH13_38(29-408)	GH13	GH13_38	N	3
PJKM01000001.1_12	GH29(55-372)	GH29	GH29	Y(1-25)	3
PJKM01000001.1_123	GH77(11-555)	N	GH77	N	2
PJKM01000001.1_127	CE4(182-321)	N	CE4	Y(1-21)	2
PJKM01000001.1_16	GT26(58-228)	N	N	N	1
PJKM01000001.1_17	GT4(224-381)	N	GT4	N	2
PJKM01000001.1_170	GT2_Glycos_transf_2(5-169)	GT2	GT2	N	3
PJKM01000001.1_171	GT2_Glycos_transf_2(8-131)	N	GT2	N	2
PJKM01000001.1_19	GT4(198-335)	N	N	N	1
PJKM01000001.1_211	GH33(148-331)	N	GH33	Y(1-19)	2
PJKM01000001.1_24	GT4(236-380)	N	GT4	N	2
PJKM01000001.1_260	CE4(105-221)	CE4	CE4	N	3
PJKM01000001.1_296	AA4(31-225)	N	N	N	1
PJKM01000001.1_299	GH110(94-588)	N	GH110	Y(1-22)	2
PJKM01000001.1_319	GT2_Glycos_transf_2(5-133)	N	N	N	1
PJKM01000001.1_320	GT4(204-355)	N	N	N	1
PJKM01000001.1_321	GT2_Glycos_transf_2(6-118)	N	N	N	1
PJKM01000001.1_322	GT4(189-328)	GT4	N	N	2
PJKM01000001.1_323	GT2_Glycos_transf_2(20-140)	N	N	N	1
PJKM01000001.1_324	GT4(186-336)	N	N	N	1
PJKM01000001.1_325	GT4(226-369)	N	GT4	N	2
PJKM01000001.1_327	GH105(163-390)	N	N	N	1
PJKM01000001.1_329	GT2_Glycos_transf_2(5-170)	N	N	N	1
PJKM01000001.1_330	GT4(210-352)	N	N	N	1
PJKM01000001.1_331	GT4(198-344)	N	N	N	1
PJKM01000001.1_337	GT4(197-343)	N	N	N	1
PJKM01000001.1_339	GT2_Glycos_transf_2(15-180)	GT2	N	N	2
PJKM01000001.1_354	CBM51(544-632)	N	CBM51	Y(1-27)	2
PJKM01000001.1_375	GH97(27-639)	N	GH97	N	2
PJKM01000001.1_389	GT4(198-338)	N	GT4	N	2
PJKM01000001.1_53	GH35(25-337)	GH35	CBM32	N	3
PJKM01000001.1_76	GH20(163-515)	GH20	GH20	Y(1-24)	3
PJKM01000001.1_78	GH2(36-627)	N	GH2	Y(1-28)	2
PJKM01000001.1_79	GH2(47-938)+CBM32(1154-1284)	GH2	GH2	Y(1-18)	3
PJKM01000001.1_80	GH2(27-616)	GH2	GH2	Y(1-28)	3
PJKM01000002.1_127	GH18(181-464)	GH18	GH18	Y(1-30)	3
PJKM01000002.1_148	GH20(119-403)	GH20	GH20	Y(1-24)	3
PJKM01000002.1_155	CE11(6-275)	CE11	CE11	N	3
PJKM01000002.1_16	GT51(71-235)	GT51	GT51	N	3
PJKM01000002.1_207	GH31(226-669)	GH31	GH31	N	3
PJKM01000002.1_208	GT4(253-401)	GT4	GT4	N	3
PJKM01000002.1_209	GH57(6-317)	N	GH57	N	2
PJKM01000002.1_22	GH109(68-193)	GH109	GH109	Y(1-48)	3
PJKM01000002.1_243	GH33(330-664)	GH33	GH33	Y(1-24)	3
PJKM01000002.1_261	GT51(66-240)	N	GT51	N	2
PJKM01000002.1_325	GH13_8(214-504)	GH13+CBM48	GH13_8	N	3
PJKM01000002.1_340	GT2_Glyco_tranf_2_3(54-280)	GT2	GT2	N	3
PJKM01000002.1_370	GT19(4-353)	GT19	GT19	N	3
PJKM01000002.1_378	CE3(32-285)	N	N	Y(1-23)	1
PJKM01000002.1_52	GH20(118-465)	GH20	GH20	Y(1-32)	3
PJKM01000002.1_53	GH20(124-467)	N	GH20	N	2
PJKM01000003.1_100	GH33(356-725)	N	GH33	Y(1-28)	2
PJKM01000003.1_103	GH2(71-980)+CBM32(1131-1257)	GH2	GH2	Y(1-22)	3
PJKM01000003.1_106	CBM50(117-159)	N	N	Y(1-33)	1
PJKM01000003.1_138	CBM32(52-174)+GH123(184-704)	N	CBM32	Y(1-21)	2
PJKM01000003.1_192	GH35(55-368)	GH35	GH35	Y(1-25)	3
PJKM01000003.1_201	GT10(24-242)	N	GT0	N	2
PJKM01000003.1_203	GT10(108-262)	N	GT10	N	2
PJKM01000003.1_204	GT4(266-349)	N	GT4	N	2
PJKM01000003.1_206	GT2_Glycos_transf_2(6-145)	N	GT2	N	2
PJKM01000003.1_208	GT9(74-271)	N	GT9	N	2
PJKM01000003.1_209	GT2_Glycos_transf_2(8-175)	N	GT2	N	2
PJKM01000003.1_210	GT8(4-265)	N	GT8	N	2
PJKM01000003.1_238	GH16(38-283)	N	GH16	Y(1-24)	2
PJKM01000003.1_247	GH20(152-506)	GH20	GH20	Y(1-21)	3
PJKM01000003.1_248	GH37(203-421)	N	GH63	Y(1-29)	2
PJKM01000003.1_277	GH43_24(53-336)	GH43	GH43_24	Y(1-23)	3
PJKM01000003.1_278	GH43_24(54-348)	GH43	GH43_24	Y(1-24)	3
PJKM01000003.1_39	GT26(72-248)	GT26	GT26	N	3
PJKM01000003.1_43	GH16(51-296)	GH16	GH16	Y(1-23)	3
PJKM01000003.1_45	CE3(26-205)	N	N	Y(1-24)	1
PJKM01000003.1_52	GH20(136-493)	GH20	GH20	N	3
PJKM01000003.1_60	GH105(57-369)	N	GH105	Y(1-32)	2
PJKM01000003.1_66	GH36(29-714)	GH36	GH36	N	3
PJKM01000003.1_76	GH29(29-347)+CBM32(567-687)	GH29	CBM32	N	3
PJKM01000003.1_93	GH27(127-448)	GH27	GH27	Y(1-24)	3
PJKM01000004.1_106	CBM51(48-173)+GH110(189-738)	GH110	CBM51	Y(1-25)	3
PJKM01000004.1_111	GT30(39-217)	GT30	GT30	N	3
PJKM01000004.1_147	GT4(190-336)	GT4	GT4	N	3
PJKM01000004.1_177	GH84(162-451)	GH84	GH84	Y(1-18)	3
PJKM01000004.1_191	GH20(163-438)	N	GH20	N	2
PJKM01000004.1_196	GH29(35-341)+CBM32(565-683)	GH29	GH29	Y(1-23)	3
PJKM01000004.1_238	GH20(162-511)	GH20	GH20	Y(1-46)	3
PJKM01000004.1_313	CBM32(62-178)+GH2(143-811)	GH2	GH2	Y(1-23)	3
PJKM01000004.1_37	GH2(46-622)	GH2	GH2	Y(1-21)	3
PJKM01000004.1_57	CE3(36-290)	N	N	Y(1-27)	1
PJKM01000004.1_66	CE10(13-272)	N	N	N	1
PJKM01000004.1_87	GT2_Glycos_transf_2(27-153)	N	GT2	N	2
PJKM01000004.1_96	GT2_Glycos_transf_2(6-164)	N	GT2	N	2
PJKM01000005.1_111	GT28(200-356)	GT28	GT28	N	3
PJKM01000005.1_176	GH29(78-426)	GH29	GH29	Y(1-20)	3
PJKM01000005.1_181	GH109(75-200)	GH109	GH109	Y(1-30)	3
PJKM01000005.1_183	GH95(52-777)	GH95	GH95	N	3
PJKM01000005.1_68	GH33(35-377)	N	GH33	Y(1-23)	2
PJKM01000005.1_76	GH20(106-459)	GH20	GH20	Y(1-19)	3
PJKM01000005.1_80	GT2_Glycos_transf_2(19-136)	GT2	N	N	2
PJKM01000005.1_83	GT2_Glycos_transf_2(10-134)	N	GT2	N	2
PJKM01000005.1_86	GT8(2-258)	N	GT8	N	2
PJKM01000005.1_91	GT4(202-351)	N	N	N	1
PJKM01000006.1_102	GH20(103-453)	GH20	GH20	Y(1-18)	3
PJKM01000006.1_132	GH31(435-666)	GH31+CBM32	GH31	Y(1-23)	3
PJKM01000006.1_154	GT28(221-338)	N	GT28	N	2
PJKM01000006.1_57	GT4(186-335)	N	GT4	N	2
PJKM01000006.1_6	GH95(56-778)	GH95	GH95	N	3
PJKM01000007.1_121	GH29(286-610)	N	GH29	Y(1-26)	2
PJKM01000007.1_16	GT10(124-293)	N	N	N	1
PJKM01000007.1_19	GH84(128-423)	GH84	GH84	Y(1-24)	3
PJKM01000008.1_43	GT35(181-495)	GT35	GT35	N	3
PJKM01000009.1_28	CE9(5-376)	CE9	CE9	N	3
PJKM01000011.1_18	GT51(195-366)	GT51	GT51	N	3
PJKM01000011.1_7	CE10(70-322)	N	N	Y(1-24)	1
PJKM01000011.1_9	GH95(27-762)	GH95	GH95	Y(1-25)	3
PJKM01000012.1_12	GT8(24-288)	N	GT8	N	2
PJKM01000012.1_13	GT8(14-280)	N	GT8	N	2
PJKM01000012.1_14	GT2_Glycos_transf_2(6-129)	N	GT2	N	2
PJKM01000012.1_15	GT2_Glycos_transf_2(4-173)	N	GT2	N	2
PJKM01000012.1_16	GT2_Glycos_transf_2(6-174)	N	GT2	N	2
PJKM01000012.1_17	GT2_Glycos_transf_2(6-137)	N	GT2	N	2
PJKM01000001.1_154	N	GH0	N	Y(1-24)	1
PJKM01000001.1_355	N	GH0	CBM35	N	2
PJKM01000006.1_139	N	GH33	N	N	1
PJKM01000004.1_68	N	GH36	GH36	Y(1-26)	2
PJKM01000009.1_3	N	GT26	N	N	1
PJKM01000001.1_85	N	N	GH117	Y(1-24)	1
PJKM01000001.1_112	N	N	GH13_11	N	1
PJKM01000001.1_216	N	N	GT0	N	1
PJKM01000001.1_232	N	N	CE12	N	1
PJKM01000010.1_11	N	N	CBM51	Y(1-26)	1
PJKM01000002.1_64	N	N	CBM32	Y(1-28)	1
PJKM01000002.1_137	N	N	GH36	Y(1-25)	1
PJKM01000002.1_301	N	N	GT4	N	1
PJKM01000002.1_307	N	N	GH28	N	1
PJKM01000002.1_329	N	N	GH16	Y(1-24)	1
PJKM01000003.1_92	N	N	GH6	N	1
PJKM01000003.1_111	N	N	GH101	N	1
PJKM01000003.1_141	N	N	GT2	N	1
PJKM01000003.1_231	N	N	GT4	N	1
PJKM01000004.1_78	N	N	GT4	N	1
PJKM01000004.1_220	N	N	GH13_30	N	1
PJKM01000004.1_244	N	N	GH0	Y(1-27)	1
PJKM01000004.1_260	N	N	AA1	N	1
PJKM01000004.1_312	N	N	GT13	N	1
PJKM01000005.1_90	N	N	GT0	N	1
PJKM01000006.1_58	N	N	GT0	N	1
PJKM01000007.1_27	N	N	GH6	N	1
PJKM01000008.1_12	N	N	GH36	Y(1-23)	1

## Sheet: BSH05_dbCAN2
Gene ID	HMMER	Hotpep	DIAMOND	Signalp	#ofTools
PJKL01000001.1_106	GH33(35-377)	N	GH33	N	2
PJKL01000001.1_130	GH20(106-459)	GH20	GH20	Y(1-19)	3
PJKL01000001.1_134	GT2_Glycos_transf_2(19-136)	GT2	N	N	2
PJKL01000001.1_137	GT2_Glycos_transf_2(10-134)	N	GT2	N	2
PJKL01000001.1_140	GT8(2-258)	N	GT8	N	2
PJKL01000001.1_144	GT4(202-351)	N	N	N	1
PJKL01000001.1_166	GT28(200-356)	GT28	GT28	N	3
PJKL01000001.1_193	GT26(58-228)	N	N	N	1
PJKL01000001.1_194	GT4(226-377)	N	GT4	N	2
PJKL01000001.1_196	GT4(198-335)	N	N	N	1
PJKL01000001.1_201	GT4(236-380)	N	GT4	N	2
PJKL01000001.1_229	GH35(41-353)	GH35	CBM32	Y(1-19)	3
PJKL01000001.1_252	GH20(163-515)	GH20	GH20	Y(1-24)	3
PJKL01000001.1_254	GH2(36-628)	N	GH2	Y(1-28)	2
PJKL01000001.1_255	GH2(48-938)+CBM32(1154-1284)	GH2	GH2	Y(1-18)	3
PJKL01000001.1_256	GH2(27-616)	GH2	GH2	Y(1-28)	3
PJKL01000001.1_282	GH13_38(29-408)	GH13	GH13_38	N	3
PJKL01000001.1_300	GH77(11-557)	N	GH77	N	2
PJKL01000001.1_305	CE4(182-321)	N	CE4	Y(1-21)	2
PJKL01000001.1_345	GT2_Glycos_transf_2(5-169)	GT2	GT2	N	3
PJKL01000001.1_346	GT2_Glycos_transf_2(8-130)	N	GT2	N	2
PJKL01000001.1_405	GH33(147-331)	N	GH33	Y(1-26)	2
PJKL01000001.1_453	CE4(105-221)	CE4	CE4	N	3
PJKL01000001.1_492	AA4(31-225)	N	N	N	1
PJKL01000001.1_495	GH110(94-542)	N	GH110	Y(1-22)	2
PJKL01000001.1_517	GT2_Glycos_transf_2(5-133)	N	N	N	1
PJKL01000001.1_518	GT4(204-355)	N	N	N	1
PJKL01000001.1_519	GT2_Glycos_transf_2(6-118)	N	N	N	1
PJKL01000001.1_520	GT4(189-328)	GT4	N	N	2
PJKL01000001.1_521	GT2_Glycos_transf_2(20-140)	N	N	N	1
PJKL01000001.1_522	GT4(185-336)	N	N	N	1
PJKL01000001.1_523	GT4(228-371)	N	GT4	N	2
PJKL01000001.1_525	GH105(159-389)	N	N	N	1
PJKL01000001.1_527	GT2_Glycos_transf_2(5-170)	N	N	N	1
PJKL01000001.1_528	GT4(210-352)	N	N	N	1
PJKL01000001.1_529	GT4(198-344)	N	N	N	1
PJKL01000001.1_535	GT4(197-343)	N	N	N	1
PJKL01000001.1_537	GT2_Glycos_transf_2(15-180)	GT2	N	N	2
PJKL01000001.1_551	CBM51(544-632)	N	CBM51	Y(1-27)	2
PJKL01000001.1_56	GT51(66-240)	N	GT51	N	2
PJKL01000001.1_572	GH97(27-639)	N	GH97	N	2
PJKL01000001.1_586	GT4(198-338)	N	GT4	N	2
PJKL01000002.1_123	GH27(125-455)	GH27	GH27	Y(1-22)	3
PJKL01000002.1_166	GH89(52-710)	N	GH89	Y(1-18)	2
PJKL01000002.1_188	GH29(42-361)+CBM32(581-701)	GH29	GH29	Y(1-28)	3
PJKL01000002.1_198	GH36(29-715)	GH36	GH36	N	3
PJKL01000002.1_203	GH105(57-369)	N	GH105	Y(1-35)	2
PJKL01000002.1_209	GH20(136-493)	GH20	GH20	N	3
PJKL01000002.1_216	CE3(26-205)	N	N	Y(1-24)	1
PJKL01000002.1_217	GH16(51-296)	GH16	GH16	Y(1-23)	3
PJKL01000002.1_221	GT26(72-248)	GT26	GT26	N	3
PJKL01000002.1_25	GT4(222-367)	N	GT4	N	2
PJKL01000002.1_76	GH95(56-778)	GH95	GH95	N	3
PJKL01000003.1_117	CE11(6-275)	CE11	CE11	N	3
PJKL01000003.1_125	GH20(105-389)	GH20	GH20	N	3
PJKL01000003.1_146	GH18(181-464)	GH18	GH18	Y(1-30)	3
PJKL01000003.1_29	GH33(330-664)	GH33	GH33	Y(1-24)	3
PJKL01000003.1_62	GH57(6-317)	N	GH57	N	2
PJKL01000003.1_63	GT4(253-401)	GT4	GT4	N	3
PJKL01000003.1_64	GH31(226-669)	GH31	GH31	N	3
PJKL01000004.1_123	GT30(39-217)	GT30	GT30	N	3
PJKL01000004.1_128	CBM51(48-173)+GH110(189-738)	GH110	CBM51	Y(1-25)	3
PJKL01000004.1_138	GT2_Glycos_transf_2(6-164)	N	GT2	N	2
PJKL01000004.1_147	GT2_Glycos_transf_2(27-153)	N	GT2	N	2
PJKL01000004.1_38	GH29(35-341)+CBM32(565-683)	GH29	GH29	Y(1-23)	3
PJKL01000004.1_43	GH20(163-438)	N	GH20	N	2
PJKL01000004.1_57	GH84(162-451)	GH84	GH84	Y(1-18)	3
PJKL01000004.1_87	GT4(190-312)	GT4	GT4	N	3
PJKL01000005.1_40	GH13_8(214-504)	GH13+CBM48	GH13_8	N	3
PJKL01000005.1_55	GT2_Glyco_tranf_2_3(54-280)	GT2	GT2	N	3
PJKL01000005.1_85	GT19(4-353)	GT19	GT19	N	3
PJKL01000005.1_93	CE3(32-285)	N	N	Y(1-23)	1
PJKL01000006.1_75	GH29(286-610)	N	GH29	Y(1-26)	2
PJKL01000007.1_105	GH20(162-511)	GH20	GH20	Y(1-46)	3
PJKL01000007.1_32	CBM32(62-178)+GH2(143-811)	GH2	GH2	Y(1-23)	3
PJKL01000008.1_125	GH43_24(53-336)	GH43	GH43_24	Y(1-23)	3
PJKL01000008.1_126	GH43_24(54-348)	GH43	GH43_24	Y(1-24)	3
PJKL01000008.1_39	GH35(55-368)	GH35	GH35	Y(1-25)	3
PJKL01000008.1_48	GT10(24-242)	N	GT0	N	2
PJKL01000008.1_50	GT10(108-262)	N	GT10	N	2
PJKL01000008.1_51	GT4(266-349)	N	GT4	N	2
PJKL01000008.1_53	GT2_Glycos_transf_2(6-145)	N	GT2	N	2
PJKL01000008.1_55	GT9(74-271)	N	GT9	N	2
PJKL01000008.1_56	GT2_Glycos_transf_2(8-175)	N	GT2	N	2
PJKL01000008.1_57	GT8(4-265)	N	GT8	N	2
PJKL01000008.1_86	GH16(38-283)	N	GH16	Y(1-24)	2
PJKL01000008.1_94	GH20(152-506)	GH20	GH20	Y(1-21)	3
PJKL01000008.1_95	GH37(235-421)	N	GH63	N	2
PJKL01000009.1_18	CE10(13-272)	N	N	N	1
PJKL01000009.1_27	CE3(36-290)	N	N	Y(1-27)	1
PJKL01000009.1_47	GH2(47-623)	GH2	GH2	Y(1-22)	3
PJKL01000010.1_25	GH20(104-453)	GH20	GH20	Y(1-18)	3
PJKL01000010.1_58	GH31(435-666)	GH31+CBM32	GH31	Y(1-23)	3
PJKL01000010.1_80	GT28(229-339)	N	GT28	N	2
PJKL01000011.1_3	GT51(71-235)	GT51	GT51	N	3
PJKL01000011.1_34	GT8(24-288)	N	GT8	N	2
PJKL01000011.1_35	GT8(14-280)	N	GT8	N	2
PJKL01000011.1_36	GT2_Glycos_transf_2(6-129)	N	GT2	N	2
PJKL01000011.1_37	GT2_Glycos_transf_2(4-173)	N	GT2	N	2
PJKL01000011.1_38	GT2_Glycos_transf_2(6-174)	N	GT2	N	2
PJKL01000011.1_39	GT2_Glycos_transf_2(6-137)	N	GT2	N	2
PJKL01000011.1_42	CE9(5-376)	CE9	CE9	N	3
PJKL01000011.1_9	GH109(68-193)	GH109	GH109	Y(1-48)	3
PJKL01000012.1_32	CBM32(52-174)+GH123(184-704)	N	CBM32	Y(1-21)	2
PJKL01000013.1_29	GH20(118-465)	GH20	GH20	Y(1-32)	3
PJKL01000013.1_30	GH20(124-467)	N	GH20	N	2
PJKL01000014.1_11	GT35(181-495)	GT35	GT35	N	3
PJKL01000016.1_10	GH33(356-725)	N	GH33	Y(1-28)	2
PJKL01000016.1_13	GH2(71-980)+CBM32(1131-1257)	GH2	GH2	Y(1-22)	3
PJKL01000016.1_16	CBM50(117-159)	N	N	Y(1-33)	1
PJKL01000016.1_3	GH27(127-448)	GH27	GH27	Y(1-24)	3
PJKL01000018.1_10	GH95(27-762)	GH95	GH95	Y(1-25)	3
PJKL01000018.1_19	GT51(195-366)	GT51	GT51	N	3
PJKL01000018.1_8	CE10(70-322)	N	N	Y(1-24)	1
PJKL01000002.1_155	N	GH0	GH0	N	2
PJKL01000001.1_331	N	GH0	N	Y(1-24)	1
PJKL01000001.1_552	N	GH0	CBM35	N	2
PJKL01000010.1_65	N	GH33	N	N	1
PJKL01000009.1_16	N	GH36	GH36	Y(1-26)	2
PJKL01000011.1_66	N	GT26	N	N	1
PJKL01000001.1_143	N	N	GT0	N	1
PJKL01000001.1_262	N	N	GH117	Y(1-24)	1
PJKL01000001.1_289	N	N	GH13_11	N	1
PJKL01000001.1_410	N	N	GT0	N	1
PJKL01000001.1_426	N	N	CE12	N	1
PJKL01000012.1_29	N	N	GT2	N	1
PJKL01000015.1_14	N	N	GH36	Y(1-23)	1
PJKL01000016.1_2	N	N	GH6	N	1
PJKL01000019.1_3	N	N	GH101	N	1
PJKL01000002.1_9	N	N	GT4	N	1
PJKL01000002.1_24	N	N	GT0	N	1
PJKL01000003.1_136	N	N	GH36	Y(1-25)	1
PJKL01000003.1_207	N	N	CBM32	Y(1-28)	1
PJKL01000004.1_15	N	N	GH13_30	N	1
PJKL01000005.1_5	N	N	CBM51	N	1
PJKL01000005.1_16	N	N	GT4	N	1
PJKL01000005.1_22	N	N	GH28	N	1
PJKL01000005.1_44	N	N	GH16	Y(1-24)	1
PJKL01000007.1_33	N	N	GT13	N	1
PJKL01000007.1_83	N	N	AA1	N	1
PJKL01000007.1_99	N	N	GH0	Y(1-27)	1
PJKL01000008.1_79	N	N	GT4	N	1
PJKL01000009.1_5	N	N	GT4	N	1

## Sheet: BSM09_dbCAN2
Gene ID	HMMER	Hotpep	DIAMOND	Signalp	#ofTools
PJLM01000001.1_109	GH89(67-725)	N	GH89	Y(1-25)	2
PJLM01000001.1_142	GH27(125-455)	GH27	GH27	Y(1-33)	3
PJLM01000001.1_214	CBM32(62-178)+GH2(141-811)	GH2	GH2	Y(1-23)	3
PJLM01000001.1_282	GH20(161-511)	GH20	GH20	Y(1-20)	3
PJLM01000001.1_305	GH29(52-358)+CBM32(581-700)	GH29	GH29	Y(1-42)	3
PJLM01000001.1_310	GH20(163-438)	N	GH20	N	2
PJLM01000001.1_323	GH84(170-459)	GH84	GH84	Y(1-26)	3
PJLM01000001.1_35	GH33(51-393)	N	GH33	Y(1-39)	2
PJLM01000001.1_353	GT4(190-334)	GT4	GT4	N	3
PJLM01000001.1_386	GT30(39-217)	GT30	GT30	N	3
PJLM01000001.1_392	CBM51(49-171)+GH110(187-736)	GH110	CBM51	Y(1-31)	3
PJLM01000001.1_410	GT2_Glycos_transf_2(27-157)	N	GT2	N	2
PJLM01000001.1_430	CE10(14-272)	N	N	N	1
PJLM01000001.1_44	GT2_Glycos_transf_2(7-123)	GT2	GT2	N	3
PJLM01000001.1_45	GT8(2-258)	N	GT8	N	2
PJLM01000001.1_450	GH2(68-643)	GH2	GH2	N	3
PJLM01000001.1_556	GH35(41-353)	GH35	CBM32	Y(1-18)	3
PJLM01000001.1_576	GH20(164-516)	GH20	GH20	Y(1-25)	3
PJLM01000001.1_578	GH2(40-593)	N	GH2	Y(1-21)	2
PJLM01000001.1_579	GH2(47-938)+CBM32(1154-1284)	GH2	GH2	Y(1-23)	3
PJLM01000001.1_580	GH2(27-616)	GH2	GH2	Y(1-28)	3
PJLM01000001.1_602	GH13_38(14-393)	GH13	GH13_38	N	3
PJLM01000001.1_619	GH77(11-554)	N	GH77	N	2
PJLM01000001.1_624	CE4(182-321)	N	CE4	Y(1-21)	2
PJLM01000001.1_658	GT2_Glycos_transf_2(5-168)	GT2	GT2	N	3
PJLM01000001.1_659	GT2_Glycos_transf_2(8-131)	N	GT2	N	2
PJLM01000001.1_69	GH37(232-421)	N	GH63	Y(1-25)	2
PJLM01000001.1_700	GH33(65-326)	N	GH33	Y(1-19)	2
PJLM01000001.1_745	CE4(85-201)	CE4	CE4	Y(1-27)	3
PJLM01000001.1_779	AA4(8-223)	N	N	N	1
PJLM01000001.1_782	GH110(92-588)	N	GH110	Y(1-22)	2
PJLM01000001.1_808	CBM51(543-631)	N	CBM51	Y(1-24)	2
PJLM01000001.1_827	GH97(24-639)	N	GH97	Y(1-24)	2
PJLM01000001.1_842	GT4(198-343)	N	GT4	N	2
PJLM01000001.1_88	GT51(66-240)	N	GT51	N	2
PJLM01000002.1_142	GH20(119-403)	GH20	GH20	Y(1-24)	3
PJLM01000002.1_148	CE11(6-275)	CE11	CE11	N	3
PJLM01000002.1_16	GT19(8-357)	GT19	GT19	N	3
PJLM01000002.1_191	GH31(226-669)	GH31	GH31	N	3
PJLM01000002.1_192	GT4(253-401)	GT4	GT4	N	3
PJLM01000002.1_193	GH57(6-318)	N	GH57	N	2
PJLM01000002.1_214	GH141(19-529)	N	GH0	Y(1-19)	2
PJLM01000002.1_223	GH33(324-656)	GH33	GH33	N	3
PJLM01000002.1_24	CE3(32-283)	N	N	Y(1-23)	1
PJLM01000002.1_244	GH20(176-455)	N	GH20	Y(1-24)	2
PJLM01000002.1_247	GH13_5(64-404)	GH13	GH13_5	N	3
PJLM01000002.1_52	GH20(118-465)	GH20	GH20	Y(1-32)	3
PJLM01000002.1_53	GH20(106-449)	GH20	GH20	N	3
PJLM01000003.1_152	GH89(72-719)	GH89	GH89	N	3
PJLM01000003.1_160	GH84(128-423)	GH84	GH84	Y(1-24)	3
PJLM01000003.1_186	GT28(220-351)	N	GT28	N	2
PJLM01000003.1_234	GH109(75-200)	GH109	GH109	Y(1-30)	3
PJLM01000003.1_240	GH29(80-426)	GH29	GH29	Y(1-20)	3
PJLM01000003.1_29	GH29(287-610)	N	GH29	Y(1-27)	2
PJLM01000004.1_108	GH43_24(54-348)	GH43	GH43_24	Y(1-24)	3
PJLM01000004.1_109	GH43_24(53-336)	GH43	GH43_24	Y(1-22)	3
PJLM01000004.1_13	GH18(816-1038)	N	GH18	N	2
PJLM01000004.1_135	GH16(37-282)	N	GH16	Y(1-23)	2
PJLM01000004.1_163	GT8(4-265)	N	GT8	N	2
PJLM01000004.1_164	GT2_Glycos_transf_2(8-175)	N	GT2	N	2
PJLM01000004.1_165	GT9(72-271)	N	GT9	N	2
PJLM01000004.1_167	GT2_Glycos_transf_2(6-144)	N	GT2	N	2
PJLM01000004.1_169	GT4(317-426)	N	GT4	N	2
PJLM01000004.1_170	GT10(94-263)	N	GT10	N	2
PJLM01000004.1_172	GT10(26-265)	N	GT0	N	2
PJLM01000004.1_179	GH35(55-368)	GH35	GH35	Y(1-25)	3
PJLM01000004.1_213	CBM32(54-176)+GH123(186-706)	N	CBM32	Y(1-23)	2
PJLM01000004.1_231	CBM50(114-156)	N	N	Y(1-30)	1
PJLM01000004.1_234	GH2(71-980)+CBM32(1131-1257)	GH2	GH2	Y(1-22)	3
PJLM01000004.1_49	GT4(206-342)	N	GT0	N	2
PJLM01000004.1_70	GT28(200-356)	GT28	GT28	N	3
PJLM01000005.1_46	GT4(214-363)	N	GT4	N	2
PJLM01000005.1_5	GH95(57-780)	GH95	GH95	N	3
PJLM01000005.1_53	GT2_Glycos_transf_2(3-174)	N	GT2	N	2
PJLM01000006.1_102	GH29(41-355)+CBM32(580-698)	GH29	GH29	Y(1-25)	3
PJLM01000006.1_28	GH109(68-193)	GH109	GH109	Y(1-32)	3
PJLM01000006.1_3	GT2_Glycos_transf_2(6-175)	N	GT2	N	2
PJLM01000006.1_5	GT2_Glycos_transf_2(12-132)	N	GT2	N	2
PJLM01000006.1_6	GT11(7-298)	GT11	GT11	N	3
PJLM01000006.1_68	GT26(72-248)	GT26	GT26	N	3
PJLM01000006.1_7	GT2_Glycos_transf_2(9-121)	N	GT2	N	2
PJLM01000006.1_72	GH16(51-296)	GH16	GH16	Y(1-23)	3
PJLM01000006.1_79	GH20(145-503)	GH20	GH20	Y(1-24)	3
PJLM01000006.1_85	GH105(56-369)	N	GH105	Y(1-35)	2
PJLM01000006.1_9	GT8(22-285)	N	GT8	N	2
PJLM01000006.1_93	GH36(6-690)	GH36	GH36	N	3
PJLM01000007.1_16	GH20(228-541)	GH20	GH20	Y(1-20)	3
PJLM01000007.1_30	GT51(76-258)	N	GT51	N	2
PJLM01000007.1_4	GH20(162-515)	GH20	GH20	Y(1-26)	3
PJLM01000007.1_43	GH3(58-274)	GH3	GH3	N	3
PJLM01000007.1_44	GH16(17-266)	GH16	GH16	N	3
PJLM01000007.1_59	GT2_Glycos_transf_2(7-132)	N	GT2	N	2
PJLM01000007.1_60	GT2_Glycos_transf_2(6-177)	N	GT2	N	2
PJLM01000007.1_61	GT2_Glycos_transf_2(5-120)	N	GT2	N	2
PJLM01000007.1_64	GT4(211-336)	N	GT4	N	2
PJLM01000007.1_65	GT4(194-332)	N	GT4	N	2
PJLM01000007.1_66	GT4(188-322)	N	GT4	N	2
PJLM01000007.1_67	GT11(110-250)	N	GT0	N	2
PJLM01000007.1_70	GT4(216-355)	N	GT4	N	2
PJLM01000007.1_71	GT4(218-363)	N	GT4	N	2
PJLM01000007.1_72	GT4(213-353)	N	GT4	N	2
PJLM01000007.1_73	GT2_Glycos_transf_2(4-130)	GT2	GT2	N	3
PJLM01000008.1_52	CE10(85-319)	N	N	Y(1-23)	1
PJLM01000008.1_54	GH95(28-762)	N	GH95	Y(1-25)	2
PJLM01000008.1_63	GT51(193-364)	GT51	GT51	N	3
PJLM01000008.1_7	GT35(181-482)	GT35	GT35	N	3
PJLM01000009.1_12	GT2_Glyco_tranf_2_3(54-280)	GT2	GT2	N	3
PJLM01000009.1_27	GH13_8(214-504)	GH13+CBM48	GH13_8	N	3
PJLM01000010.1_33	GH31(435-666)	GH31+CBM32	GH31	Y(1-23)	3
PJLM01000010.1_8	GH20(104-453)	GH20	GH20	Y(1-18)	3
PJLM01000011.1_8	CE9(5-376)	CE9	CE9	N	3
PJLM01000001.1_113	N	GH0	GH0	Y(1-31)	2
PJLM01000001.1_647	N	GH0	N	Y(1-24)	1
PJLM01000001.1_809	N	GH0	CBM35	N	2
PJLM01000010.1_47	N	GH33	N	N	1
PJLM01000001.1_428	N	GH36	GH36	N	2
PJLM01000003.1_180	N	GT26	N	N	1
PJLM01000001.1_33	N	N	GH33	Y(1-22)	1
PJLM01000001.1_43	N	N	GT2	N	1
PJLM01000001.1_215	N	N	GT13	N	1
PJLM01000001.1_261	N	N	AA1	N	1
PJLM01000001.1_277	N	N	GH0	Y(1-27)	1
PJLM01000001.1_287	N	N	GH13_30	N	1
PJLM01000001.1_419	N	N	GT4	N	1
PJLM01000001.1_515	N	N	CBM51	Y(1-26)	1
PJLM01000001.1_585	N	N	GH117	Y(1-24)	1
PJLM01000001.1_610	N	N	GH13_11	N	1
PJLM01000001.1_705	N	N	GT0	N	1
PJLM01000001.1_721	N	N	CE12	N	1
PJLM01000002.1_63	N	N	CBM32	N	1
PJLM01000003.1_153	N	N	GH6	N	1
PJLM01000004.1_48	N	N	GT0	N	1
PJLM01000004.1_142	N	N	GT4	N	1
PJLM01000004.1_210	N	N	GT2	N	1
PJLM01000004.1_250	N	N	GH6	N	1
PJLM01000005.1_47	N	N	GT4	N	1
PJLM01000005.1_87	N	N	GT4	N	1
PJLM01000005.1_93	N	N	GH28	N	1
PJLM01000008.1_25	N	N	GH36	Y(1-25)	1
PJLM01000008.1_40	N	N	GH101	N	1
PJLM01000009.1_23	N	N	GH16	Y(1-24)	1
PJLM01000009.1_33	N	N	GT32	N	1

## Sheet: CDI10B12_dbCAN2
Gene ID	HMMER	Hotpep	DIAMOND	Signalp	#ofTools
NODE_103_length_124908_cov_16.505378_5	GH95(56-778)	GH95	GH95	N	3
NODE_103_length_124908_cov_16.505378_56	GT4(216-363)	N	GT4	N	2
NODE_10_length_278108_cov_13.069580_122	GH2(27-616)	GH2	GH2	Y(1-28)	3
NODE_10_length_278108_cov_13.069580_123	GH2(48-938)+CBM32(1154-1284)	GH2	GH2	Y(1-25)	3
NODE_10_length_278108_cov_13.069580_124	GH2(42-628)	N	GH2	Y(1-30)	2
NODE_10_length_278108_cov_13.069580_126	GH20(163-515)	GH20	GH20	Y(1-24)	3
NODE_10_length_278108_cov_13.069580_149	GH35(25-337)	GH35	CBM32	N	3
NODE_10_length_278108_cov_13.069580_179	GT4(243-387)	N	GT4	N	2
NODE_10_length_278108_cov_13.069580_184	GT4(198-335)	N	N	N	1
NODE_10_length_278108_cov_13.069580_186	GT4(226-377)	N	GT4	N	2
NODE_10_length_278108_cov_13.069580_187	GT26(58-228)	N	N	N	1
NODE_10_length_278108_cov_13.069580_190	GH29(56-372)	GH29	GH29	Y(1-23)	3
NODE_10_length_278108_cov_13.069580_31	GT2_Glycos_transf_2(8-130)	N	GT2	N	2
NODE_10_length_278108_cov_13.069580_32	GT2_Glycos_transf_2(5-169)	GT2	GT2	N	3
NODE_10_length_278108_cov_13.069580_73	CE4(182-321)	N	CE4	Y(1-21)	2
NODE_10_length_278108_cov_13.069580_77	GH77(11-557)	N	GH77	N	2
NODE_10_length_278108_cov_13.069580_96	GH13_38(29-408)	GH13	GH13_38	N	3
NODE_130_length_111098_cov_14.538044_3	GH20(162-511)	GH20	GH20	Y(1-46)	3
NODE_130_length_111098_cov_14.538044_77	CBM32(62-178)+GH2(143-811)	GH2	GH2	Y(1-23)	3
NODE_1335_length_20148_cov_13.912407_2	CE4(105-221)	CE4	CE4	N	3
NODE_151_length_103148_cov_16.697535_37	GH31(435-666)	GH31+CBM32	GH31	Y(1-23)	3
NODE_151_length_103148_cov_16.697535_6	GH20(104-453)	GH20	GH20	Y(1-18)	3
NODE_151_length_103148_cov_16.697535_60	GT28(221-338)	N	GT28	N	2
NODE_151_length_103148_cov_16.697535_90	CE9(5-376)	CE9	CE9	N	3
NODE_151_length_103148_cov_16.697535_93	GT2_Glycos_transf_2(6-137)	N	GT2	N	2
NODE_151_length_103148_cov_16.697535_94	GT2_Glycos_transf_2(6-174)	N	GT2	N	2
NODE_151_length_103148_cov_16.697535_95	GT2_Glycos_transf_2(4-173)	N	GT2	N	2
NODE_151_length_103148_cov_16.697535_96	GT2_Glycos_transf_2(6-129)	N	GT2	N	2
NODE_152_length_102765_cov_13.461162_12	GT10(124-293)	N	N	N	1
NODE_152_length_102765_cov_13.461162_44	GH95(52-777)	GH95	GH95	N	3
NODE_152_length_102765_cov_13.461162_46	GH109(75-200)	GH109	GH109	Y(1-30)	3
NODE_152_length_102765_cov_13.461162_51	GH29(78-426)	GH29	GH29	Y(1-20)	3
NODE_152_length_102765_cov_13.461162_9	GH84(128-423)	GH84	GH84	Y(1-24)	3
NODE_155_length_101044_cov_15.330442_39	GH29(35-341)+CBM32(565-683)	GH29	GH29	Y(1-23)	3
NODE_155_length_101044_cov_15.330442_44	GH20(163-438)	N	GH20	N	2
NODE_155_length_101044_cov_15.330442_58	GH84(162-451)	GH84	GH84	Y(1-18)	3
NODE_15_length_251136_cov_17.896412_103	GH16(38-283)	N	GH16	Y(1-21)	2
NODE_15_length_251136_cov_17.896412_132	GT8(4-265)	N	GT8	N	2
NODE_15_length_251136_cov_17.896412_133	GT2_Glycos_transf_2(8-175)	N	GT2	N	2
NODE_15_length_251136_cov_17.896412_134	GT9(74-271)	N	GT9	N	2
NODE_15_length_251136_cov_17.896412_136	GT2_Glycos_transf_2(6-145)	N	GT2	N	2
NODE_15_length_251136_cov_17.896412_139	GT4(196-279)	N	GT4	N	2
NODE_15_length_251136_cov_17.896412_140	GT10(109-262)	N	GT10	N	2
NODE_15_length_251136_cov_17.896412_142	GT10(24-242)	N	GT0	N	2
NODE_15_length_251136_cov_17.896412_151	GH35(55-368)	GH35	GH35	Y(1-25)	3
NODE_15_length_251136_cov_17.896412_195	CBM32(52-174)+GH123(184-704)	N	CBM32	Y(1-21)	2
NODE_15_length_251136_cov_17.896412_23	GT28(200-356)	GT28	GT28	N	3
NODE_15_length_251136_cov_17.896412_3	GT4(202-351)	N	N	N	1
NODE_15_length_251136_cov_17.896412_66	GH43_24(54-337)	GH43	GH43_24	Y(1-24)	3
NODE_15_length_251136_cov_17.896412_94	GH37(235-421)	N	GH63	N	2
NODE_15_length_251136_cov_17.896412_95	GH20(152-506)	GH20	GH20	Y(1-21)	3
NODE_175_length_97172_cov_12.298197_19	GH3(57-274)	GH3	GH3	N	3
NODE_175_length_97172_cov_12.298197_20	GH16(38-287)	GH16	GH16	Y(1-24)	3
NODE_175_length_97172_cov_12.298197_34	GT2_Glycos_transf_2(11-122)	N	N	N	1
NODE_175_length_97172_cov_12.298197_36	GT2_Glycos_transf_2(6-177)	N	GT2	N	2
NODE_175_length_97172_cov_12.298197_37	GT2_Glycos_transf_2(5-127)	N	GT2	N	2
NODE_175_length_97172_cov_12.298197_4	GT51(76-258)	N	GT51	N	2
NODE_175_length_97172_cov_12.298197_40	GT4(211-338)	N	GT4	N	2
NODE_175_length_97172_cov_12.298197_41	GT4(193-337)	N	GT4	N	2
NODE_175_length_97172_cov_12.298197_42	GT4(189-332)	N	N	N	1
NODE_175_length_97172_cov_12.298197_45	GT4(216-353)	N	GT4	N	2
NODE_175_length_97172_cov_12.298197_46	GT4(199-348)	N	N	N	1
NODE_175_length_97172_cov_12.298197_47	GT4(219-370)	N	GT4	N	2
NODE_175_length_97172_cov_12.298197_48	GT4(212-353)	N	GT4	N	2
NODE_175_length_97172_cov_12.298197_49	GT2_Glycos_transf_2(4-126)	GT2	GT2	N	3
NODE_201_length_88210_cov_16.920209_54	GH33(35-377)	N	GH33	Y(1-23)	2
NODE_201_length_88210_cov_16.920209_61	GH20(106-459)	GH20	GH20	Y(1-19)	3
NODE_201_length_88210_cov_16.920209_65	GT2_Glycos_transf_2(19-136)	GT2	N	N	2
NODE_201_length_88210_cov_16.920209_68	GT2_Glycos_transf_2(10-134)	N	GT2	N	2
NODE_201_length_88210_cov_16.920209_71	GT8(2-258)	N	GT8	N	2
NODE_213_length_85149_cov_15.186970_44	GT51(66-240)	N	GT51	N	2
NODE_213_length_85149_cov_15.186970_65	GH89(52-710)	N	GH89	N	2
NODE_21_length_227312_cov_14.702707_110	GT4(198-338)	N	GT4	N	2
NODE_21_length_227312_cov_14.702707_20	AA4(31-225)	N	N	N	1
NODE_21_length_227312_cov_14.702707_23	GH110(94-588)	N	GH110	Y(1-22)	2
NODE_21_length_227312_cov_14.702707_42	GT2_Glycos_transf_2(5-133)	N	N	N	1
NODE_21_length_227312_cov_14.702707_43	GT4(204-355)	N	N	N	1
NODE_21_length_227312_cov_14.702707_44	GT2_Glycos_transf_2(6-118)	N	N	N	1
NODE_21_length_227312_cov_14.702707_45	GT4(189-328)	GT4	N	N	2
NODE_21_length_227312_cov_14.702707_46	GT2_Glycos_transf_2(20-140)	N	N	N	1
NODE_21_length_227312_cov_14.702707_47	GT4(186-336)	N	N	N	1
NODE_21_length_227312_cov_14.702707_48	GT4(216-359)	N	GT4	N	2
NODE_21_length_227312_cov_14.702707_50	GH105(160-389)	N	N	N	1
NODE_21_length_227312_cov_14.702707_52	GT2_Glycos_transf_2(5-170)	N	N	N	1
NODE_21_length_227312_cov_14.702707_53	GT4(210-352)	N	N	N	1
NODE_21_length_227312_cov_14.702707_54	GT4(200-344)	N	N	N	1
NODE_21_length_227312_cov_14.702707_60	GT4(197-343)	N	N	N	1
NODE_21_length_227312_cov_14.702707_62	GT2_Glycos_transf_2(15-180)	GT2	N	N	2
NODE_21_length_227312_cov_14.702707_76	CBM51(544-632)	N	CBM51	Y(1-27)	2
NODE_21_length_227312_cov_14.702707_97	GH97(27-639)	N	GH97	N	2
NODE_236_length_80814_cov_12.814535_31	GH18(763-991)	N	GH18	Y(1-42)	2
NODE_236_length_80814_cov_12.814535_4	GT31(20-106)+GT11(581-751)	N	GT31	N	2
NODE_236_length_80814_cov_12.814535_43	GH20(162-515)	GH20	GH20	Y(1-23)	3
NODE_236_length_80814_cov_12.814535_5	GT6(542-760)	N	GT31	N	2
NODE_236_length_80814_cov_12.814535_55	GH20(228-552)	GH20	GH20	Y(1-20)	3
NODE_236_length_80814_cov_12.814535_6	GT10(122-262)	N	N	N	1
NODE_236_length_80814_cov_12.814535_8	GT10(114-255)	N	N	N	1
NODE_254_length_78369_cov_15.519320_34	GH27(125-455)	GH27	GH27	Y(1-22)	3
NODE_254_length_78369_cov_15.519320_59	CBM9(38-222)	N	N	Y(1-18)	1
NODE_263_length_75709_cov_15.737978_40	GT30(39-217)	GT30	GT30	N	3
NODE_263_length_75709_cov_15.737978_45	CBM51(48-173)+GH110(189-738)	GH110	CBM51	Y(1-25)	3
NODE_263_length_75709_cov_15.737978_6	GT4(190-312)	GT4	GT4	N	3
NODE_263_length_75709_cov_15.737978_64	GT2_Glycos_transf_2(27-153)	N	GT2	N	2
NODE_275_length_73698_cov_14.355526_2	GH33(148-340)	N	GH33	Y(1-19)	2
NODE_339_length_63156_cov_12.099507_24	GH20(124-467)	N	GH20	N	2
NODE_339_length_63156_cov_12.099507_25	GH20(118-465)	GH20	GH20	Y(1-32)	3
NODE_356_length_60756_cov_16.143836_37	GH2(47-623)	GH2	GH2	Y(1-22)	3
NODE_549_length_45585_cov_14.036987_13	GH95(27-762)	GH95	GH95	Y(1-25)	3
NODE_549_length_45585_cov_14.036987_15	CE10(70-322)	N	N	Y(1-24)	1
NODE_549_length_45585_cov_14.036987_4	GT51(195-366)	GT51	GT51	N	3
NODE_561_length_44766_cov_15.865134_17	CE10(13-272)	N	N	N	1
NODE_561_length_44766_cov_15.865134_26	CE3(36-290)	N	N	Y(1-27)	1
NODE_694_length_38480_cov_18.347977_11	GH2(71-980)+CBM32(1131-1257)	GH2	GH2	Y(1-22)	3
NODE_694_length_38480_cov_18.347977_14	GH33(356-725)	N	GH33	Y(1-28)	2
NODE_694_length_38480_cov_18.347977_21	GH27(127-448)	GH27	GH27	Y(1-24)	3
NODE_694_length_38480_cov_18.347977_8	CBM50(117-159)	N	N	Y(1-33)	1
NODE_697_length_38399_cov_14.631285_7	GT35(181-495)	GT35	GT35	N	3
NODE_6_length_306595_cov_11.676913_130	GH31(226-669)	GH31	GH31	N	3
NODE_6_length_306595_cov_11.676913_131	GT4(253-401)	GT4	GT4	N	3
NODE_6_length_306595_cov_11.676913_132	GH57(6-317)	N	GH57	N	2
NODE_6_length_306595_cov_11.676913_167	GH33(330-664)	GH33	GH33	Y(1-24)	3
NODE_6_length_306595_cov_11.676913_195	GH20(161-440)	N	GH20	N	2
NODE_6_length_306595_cov_11.676913_198	GH13_5(30-370)	GH13	GH13_5	N	3
NODE_6_length_306595_cov_11.676913_50	GH18(181-464)	GH18	GH18	Y(1-30)	3
NODE_6_length_306595_cov_11.676913_71	GH20(119-403)	GH20	GH20	Y(1-24)	3
NODE_6_length_306595_cov_11.676913_78	CE11(6-275)	CE11	CE11	N	3
NODE_74_length_144984_cov_17.688999_1	GT8(14-275)	N	GT8	N	2
NODE_74_length_144984_cov_17.688999_107	GH29(42-361)+CBM32(581-701)	GH29	GH29	Y(1-28)	3
NODE_74_length_144984_cov_17.688999_2	GT8(24-288)	N	GT8	N	2
NODE_74_length_144984_cov_17.688999_25	GH109(68-193)	GH109	GH109	Y(1-48)	3
NODE_74_length_144984_cov_17.688999_31	GT51(71-235)	GT51	GT51	N	3
NODE_74_length_144984_cov_17.688999_72	GT26(72-248)	GT26	GT26	N	3
NODE_74_length_144984_cov_17.688999_76	GH16(51-296)	GH16	GH16	Y(1-23)	3
NODE_74_length_144984_cov_17.688999_77	CE3(26-205)	N	N	Y(1-24)	1
NODE_74_length_144984_cov_17.688999_86	GH20(136-493)	GH20	GH20	N	3
NODE_74_length_144984_cov_17.688999_92	GH105(57-369)	N	GH105	Y(1-35)	2
NODE_74_length_144984_cov_17.688999_97	GH36(29-715)	GH36	GH36	N	3
NODE_83_length_136672_cov_13.753025_93	GH29(286-610)	N	GH29	Y(1-26)	2
NODE_93_length_130680_cov_12.685221_107	GT19(4-353)	GT19	GT19	N	3
NODE_93_length_130680_cov_12.685221_115	CE3(32-285)	N	N	Y(1-23)	1
NODE_93_length_130680_cov_12.685221_27	GH13_8(214-504)	GH13+CBM48	GH13_8	N	3
NODE_93_length_130680_cov_12.685221_42	GT2_Glyco_tranf_2_3(54-280)	GT2	GT2	N	3
NODE_254_length_78369_cov_15.519320_67	N	GH0	GH0	N	2
NODE_10_length_278108_cov_13.069580_46	N	GH0	N	Y(1-24)	1
NODE_21_length_227312_cov_14.702707_77	N	GH0	CBM35	N	2
NODE_151_length_103148_cov_16.697535_44	N	GH33	N	N	1
NODE_561_length_44766_cov_15.865134_14	N	GH36	GH36	Y(1-26)	2
NODE_151_length_103148_cov_16.697535_67	N	GT26	N	N	1
NODE_93_length_130680_cov_12.685221_3	N	N	GT4	N	1
NODE_93_length_130680_cov_12.685221_9	N	N	GH28	N	1
NODE_93_length_130680_cov_12.685221_31	N	N	GH16	Y(1-24)	1
NODE_694_length_38480_cov_18.347977_22	N	N	GH6	N	1
NODE_152_length_102765_cov_13.461162_1	N	N	GH6	N	1
NODE_549_length_45585_cov_14.036987_28	N	N	GH101	N	1
NODE_10_length_278108_cov_13.069580_89	N	N	GH13_11	N	1
NODE_10_length_278108_cov_13.069580_116	N	N	GH117	Y(1-24)	1
NODE_130_length_111098_cov_14.538044_10	N	N	GH0	Y(1-27)	1
NODE_130_length_111098_cov_14.538044_26	N	N	AA1	N	1
NODE_130_length_111098_cov_14.538044_76	N	N	GT13	N	1
NODE_236_length_80814_cov_12.814535_3	N	N	GT4	N	1
NODE_339_length_63156_cov_12.099507_12	N	N	CBM32	Y(1-28)	1
NODE_213_length_85149_cov_15.186970_9	N	N	CBM51	Y(1-26)	1
NODE_15_length_251136_cov_17.896412_2	N	N	GT0	N	1
NODE_15_length_251136_cov_17.896412_110	N	N	GT4	N	1
NODE_15_length_251136_cov_17.896412_191	N	N	GT2	N	1
NODE_697_length_38399_cov_14.631285_29	N	N	GH36	Y(1-23)	1
NODE_103_length_124908_cov_16.505378_57	N	N	GT0	N	1
NODE_561_length_44766_cov_15.865134_3	N	N	GT4	N	1
NODE_275_length_73698_cov_14.355526_7	N	N	GT0	N	1
NODE_275_length_73698_cov_14.355526_22	N	N	CE12	N	1
NODE_175_length_97172_cov_12.298197_1	N	N	GT47	N	1
NODE_155_length_101044_cov_15.330442_15	N	N	GH13_30	N	1
NODE_6_length_306595_cov_11.676913_60	N	N	GH36	Y(1-25)	1
NODE_6_length_306595_cov_11.676913_233	N	N	GH73	N	1

## Sheet: CDI12C16_dbCAN2
Gene ID	HMMER	Hotpep	DIAMOND	Signalp	#ofTools
NODE_1057_length_26505_cov_18.415350_7	GH20(221-535)	GH20	GH20	N	3
NODE_1200_length_23785_cov_23.237674_7	GT35(181-487)	GT35	GT35	N	3
NODE_1301_length_22180_cov_24.309876_14	GH2(25-577)	GH2	CBM32	Y(1-20)	3
NODE_1301_length_22180_cov_24.309876_7	GH16(39-285)	N	GH16	Y(1-25)	2
NODE_1465_length_19764_cov_20.809935_9	GT8(3-258)	N	N	N	1
NODE_1567_length_18388_cov_26.027000_4	CE10(66-306)	N	N	Y(1-21)	1
NODE_1707_length_17036_cov_23.257229_8	GT2_Glycos_transf_2(26-150)	N	GT2	N	2
NODE_176_length_110003_cov_23.990814_21	GT28(220-335)	N	GT28	N	2
NODE_176_length_110003_cov_23.990814_45	GT2_Glycos_transf_2(6-125)	N	GT2	N	2
NODE_176_length_110003_cov_23.990814_46	GT2_Glycos_transf_2(6-171)	N	GT2	N	2
NODE_176_length_110003_cov_23.990814_47	GT2_Glycos_transf_2(13-136)	N	GT2	N	2
NODE_176_length_110003_cov_23.990814_50	CE9(5-376)	CE9	CE9	N	3
NODE_176_length_110003_cov_23.990814_55	GT8(2-263)	N	GT8	N	2
NODE_176_length_110003_cov_23.990814_56	GT8(16-281)	N	GT8	N	2
NODE_176_length_110003_cov_23.990814_77	GH109(68-193)	GH109	GH109	Y(1-32)	3
NODE_176_length_110003_cov_23.990814_83	GT51(71-236)	GT51	GT51	Y(1-43)	3
NODE_197_length_105587_cov_24.629619_20	CBM32(52-174)+GH123(184-704)	N	CBM32	Y(1-21)	2
NODE_197_length_105587_cov_24.629619_55	GH35(54-367)	GH35	GH35	Y(1-24)	3
NODE_197_length_105587_cov_24.629619_66	GT10(105-320)	N	GT0	N	2
NODE_197_length_105587_cov_24.629619_67	GT10(109-263)	N	GT10	N	2
NODE_197_length_105587_cov_24.629619_68	GT4(278-384)	N	GT4	N	2
NODE_197_length_105587_cov_24.629619_70	GT2_Glycos_transf_2(6-174)	N	GT2	N	2
NODE_197_length_105587_cov_24.629619_72	GT9(72-271)	N	GT9	N	2
NODE_197_length_105587_cov_24.629619_73	GT2_Glycos_transf_2(8-132)	N	GT2	N	2
NODE_197_length_105587_cov_24.629619_74	GT8(4-265)	N	GT8	N	2
NODE_2097_length_14117_cov_21.416939_4	GT51(194-365)	GT51	GT51	N	3
NODE_219_length_96990_cov_23.670779_18	GH29(43-362)+CBM32(583-691)	GH29	GH29	Y(1-31)	3
NODE_219_length_96990_cov_23.670779_27	GH36(6-692)	GH36	GH36	N	3
NODE_219_length_96990_cov_23.670779_32	GH105(49-360)	GH105	GH105	Y(1-26)	3
NODE_219_length_96990_cov_23.670779_40	GH20(147-503)	GH20	GH20	Y(1-24)	3
NODE_219_length_96990_cov_23.670779_47	CE3(25-205)	N	N	N	1
NODE_219_length_96990_cov_23.670779_48	GH16(51-296)	GH16	GH16	Y(1-23)	3
NODE_219_length_96990_cov_23.670779_52	GT26(2-140)	GT26	N	N	2
NODE_228_length_92066_cov_20.012662_11	GH35(41-353)	GH35	CBM32	Y(1-19)	3
NODE_228_length_92066_cov_20.012662_15	GT8(6-260)	N	N	N	1
NODE_228_length_92066_cov_20.012662_33	CE3(281-466)	N	N	Y(1-20)	1
NODE_228_length_92066_cov_20.012662_43	GH95(58-784)	GH95	GH95	Y(1-24)	3
NODE_228_length_92066_cov_20.012662_44	GH109(75-200)	GH109	GH109	Y(1-30)	3
NODE_228_length_92066_cov_20.012662_49	GH29(88-438)	GH29	GH29	Y(1-20)	3
NODE_229_length_91457_cov_21.000952_42	GH27(125-455)	GH27	GH27	Y(1-23)	3
NODE_246_length_86560_cov_19.819074_19	GH29(52-372)	GH29	GH29	Y(1-23)	3
NODE_246_length_86560_cov_19.819074_22	GT26(71-238)	N	N	N	1
NODE_246_length_86560_cov_19.819074_23	GT4(225-379)	N	GT4	N	2
NODE_246_length_86560_cov_19.819074_25	GT4(198-340)	N	N	N	1
NODE_246_length_86560_cov_19.819074_30	GT4(243-387)	N	GT4	N	2
NODE_254_length_84027_cov_21.592578_1	GT11(14-251)	N	N	N	1
NODE_27_length_277569_cov_19.386535_1	GT11(407-569)	N	N	N	1
NODE_27_length_277569_cov_19.386535_136	GT19(4-351)	GT19	GT19	N	3
NODE_27_length_277569_cov_19.386535_149	GH18(181-463)	GH18	GH18	Y(1-25)	3
NODE_27_length_277569_cov_19.386535_156	GT51(88-270)	N	GT51	N	2
NODE_27_length_277569_cov_19.386535_16	GH18(774-988)	N	GH18	Y(1-30)	2
NODE_27_length_277569_cov_19.386535_177	GH3(57-275)	GH3	GH3	N	3
NODE_27_length_277569_cov_19.386535_2	GT6(539-754)	N	GT31	N	2
NODE_27_length_277569_cov_19.386535_231	GH16(46-271)	N	N	N	1
NODE_27_length_277569_cov_19.386535_234	GH95(13-749)	N	GH95	N	2
NODE_27_length_277569_cov_19.386535_27	GH20(184-537)	GH20	GH20	N	3
NODE_27_length_277569_cov_19.386535_3	GT10(116-257)	N	N	N	1
NODE_27_length_277569_cov_19.386535_45	GT2_Glycos_transf_2(12-122)	N	N	N	1
NODE_27_length_277569_cov_19.386535_47	GT32(17-92)	GT32	GT32	N	3
NODE_27_length_277569_cov_19.386535_48	GH13_8(224-514)	GH13+CBM48	GH13_8	N	3
NODE_27_length_277569_cov_19.386535_63	GT2_Glyco_tranf_2_3(52-278)	GT2	GT2	N	3
NODE_386_length_63300_cov_21.599004_22	GH29(284-608)	GH29	GH29	Y(1-24)	3
NODE_39_length_235747_cov_20.629962_11	GH20(191-543)	GH20	GH20	N	3
NODE_39_length_235747_cov_20.629962_13	GH2(40-579)	N	GH2	Y(1-22)	2
NODE_39_length_235747_cov_20.629962_135	GH37(207-426)	N	GH63	Y(1-31)	2
NODE_39_length_235747_cov_20.629962_14	GH2(47-938)+CBM32(1154-1284)	GH2	GH2	Y(1-18)	3
NODE_39_length_235747_cov_20.629962_145	GH33(63-340)	N	GH33	Y(1-25)	2
NODE_39_length_235747_cov_20.629962_15	GH2(28-610)	GH2	GH2	Y(1-27)	3
NODE_39_length_235747_cov_20.629962_151	GT9(424-596)	N	GT0	N	2
NODE_39_length_235747_cov_20.629962_41	GH13_38(29-408)	GH13	GH13_38	N	3
NODE_39_length_235747_cov_20.629962_57	GH77(11-557)	N	GH77	N	2
NODE_39_length_235747_cov_20.629962_62	CE4(179-318)	N	CE4	Y(1-21)	2
NODE_39_length_235747_cov_20.629962_98	GT2_Glycos_transf_2(5-170)	GT2	GT2	N	3
NODE_39_length_235747_cov_20.629962_99	GT2_Glycos_transf_2(8-128)	N	GT2	N	2
NODE_41_length_234281_cov_23.594204_1	GT11(406-567)	N	N	N	1
NODE_41_length_234281_cov_23.594204_115	GH95(56-777)	GH95	GH95	Y(1-29)	3
NODE_41_length_234281_cov_23.594204_130	GH20(165-515)	GH20	GH20	Y(1-24)	3
NODE_41_length_234281_cov_23.594204_152	CE3(36-288)	N	N	Y(1-27)	1
NODE_41_length_234281_cov_23.594204_161	CE10(40-272)	N	N	N	1
NODE_41_length_234281_cov_23.594204_22	GH20(104-453)	GH20	GH20	Y(1-18)	3
NODE_41_length_234281_cov_23.594204_5	GH31(445-676)	GH31+CBM32	GH31	Y(1-33)	3
NODE_41_length_234281_cov_23.594204_68	GT4(217-362)	N	N	N	1
NODE_432_length_58729_cov_19.039847_10	GT2_Glycos_transf_2(4-155)	GT2	GT2	N	3
NODE_432_length_58729_cov_19.039847_11	GT2_Glycos_transf_2(4-125)	N	N	N	1
NODE_432_length_58729_cov_19.039847_12	GT4(227-376)	N	N	N	1
NODE_432_length_58729_cov_19.039847_14	GT4(183-332)	N	N	N	1
NODE_432_length_58729_cov_19.039847_15	GT4(236-381)	N	N	N	1
NODE_432_length_58729_cov_19.039847_17	GT4(187-324)	N	N	N	1
NODE_432_length_58729_cov_19.039847_18	GT4(185-329)	N	GT4	N	2
NODE_432_length_58729_cov_19.039847_20	GT2_Glycos_transf_2(5-109)	N	N	N	1
NODE_432_length_58729_cov_19.039847_22	GT2_Glycos_transf_2(13-142)	N	N	N	1
NODE_432_length_58729_cov_19.039847_23	GT2_Glycos_transf_2(11-138)	N	N	N	1
NODE_468_length_55122_cov_22.701400_32	CBM32(62-178)+GH2(153-810)	GH2	GH2	Y(1-30)	3
NODE_57_length_202698_cov_20.433837_100	GH84(128-423)	GH84	GH84	N	3
NODE_57_length_202698_cov_20.433837_110	GH89(72-719)	GH89	GH89	N	3
NODE_57_length_202698_cov_20.433837_12	GH33(329-664)	GH33	GH33	Y(1-27)	3
NODE_57_length_202698_cov_20.433837_158	GT31(295-381)	N	GT31	N	2
NODE_57_length_202698_cov_20.433837_70	GT10(70-231)	N	N	N	1
NODE_57_length_202698_cov_20.433837_76	GT2_Glycos_transf_2(5-133)	N	N	N	1
NODE_57_length_202698_cov_20.433837_77	GT4(209-354)	N	N	N	1
NODE_57_length_202698_cov_20.433837_78	GT2_Glycos_transf_2(8-112)	N	N	N	1
NODE_57_length_202698_cov_20.433837_79	GT4(191-328)	GT4	N	N	2
NODE_57_length_202698_cov_20.433837_80	GT2_Glycos_transf_2(3-119)	N	N	N	1
NODE_57_length_202698_cov_20.433837_81	GT4(185-331)	N	N	N	1
NODE_57_length_202698_cov_20.433837_82	GT4(227-371)	N	GT4	N	2
NODE_57_length_202698_cov_20.433837_84	GH105(168-389)	N	N	Y(1-18)	1
NODE_57_length_202698_cov_20.433837_86	GT2_Glycos_transf_2(5-172)	N	N	N	1
NODE_57_length_202698_cov_20.433837_87	GT4(206-353)	N	N	N	1
NODE_57_length_202698_cov_20.433837_88	GT4(208-351)	N	N	N	1
NODE_57_length_202698_cov_20.433837_94	GT4(196-343)	N	N	N	1
NODE_57_length_202698_cov_20.433837_96	GT2_Glycos_transf_2(51-201)	GT2	N	N	2
NODE_62_length_195461_cov_22.511775_116	GT4(191-311)	GT4	GT4	N	3
NODE_62_length_195461_cov_22.511775_132	CE3(32-285)	N	N	Y(1-25)	1
NODE_62_length_195461_cov_22.511775_155	GT30(39-217)	GT30	GT30	N	3
NODE_62_length_195461_cov_22.511775_161	CBM51(13-138)+GH110(155-703)	GH110	CBM51	N	3
NODE_62_length_195461_cov_22.511775_70	GH29(34-341)+CBM32(565-683)	GH29	GH29	Y(1-23)	3
NODE_62_length_195461_cov_22.511775_86	GH84(162-451)	GH84	GH84	Y(1-28)	3
NODE_78_length_179182_cov_23.243855_127	GT51(66-240)	N	GT51	N	2
NODE_78_length_179182_cov_23.243855_147	GH89(67-725)	N	GH89	Y(1-33)	2
NODE_78_length_179182_cov_23.243855_39	GH2(46-623)	GH2	GH2	Y(1-26)	3
NODE_81_length_176255_cov_18.912628_120	GH31(226-669)	GH31	GH31	N	3
NODE_81_length_176255_cov_18.912628_121	GT4(275-423)	GT4	GT4	N	3
NODE_81_length_176255_cov_18.912628_122	GH57(6-317)	N	GH57	N	2
NODE_81_length_176255_cov_18.912628_35	GH13_5(85-425)	GH13	GH13_5	N	3
NODE_81_length_176255_cov_18.912628_38	GH20(173-453)	N	GH20	Y(1-21)	2
NODE_81_length_176255_cov_18.912628_5	GH20(106-453)	GH20	GH20	Y(1-22)	3
NODE_81_length_176255_cov_18.912628_6	GH20(106-449)	GH20	GH20	Y(1-22)	3
NODE_81_length_176255_cov_18.912628_60	GH20(119-403)	GH20	GH20	Y(1-24)	3
NODE_81_length_176255_cov_18.912628_67	CE11(6-275)	CE11	CE11	N	3
NODE_847_length_32170_cov_25.194800_10	GH29(32-359)	GH29	GH29	Y(1-20)	3
NODE_847_length_32170_cov_25.194800_13	GH2(73-982)+CBM32(1133-1259)	GH2	GH2	Y(1-26)	3
NODE_847_length_32170_cov_25.194800_16	CBM50(115-157)	N	N	Y(1-33)	1
NODE_847_length_32170_cov_25.194800_2	GH27(126-447)	GH27	GH27	Y(1-23)	3
NODE_847_length_32170_cov_25.194800_9	GH33(355-726)	N	GH33	Y(1-31)	2
NODE_89_length_169581_cov_23.780311_102	GH20(95-448)	GH20	GH20	N	3
NODE_89_length_169581_cov_23.780311_112	GH33(35-375)	N	GH33	Y(1-22)	2
NODE_89_length_169581_cov_23.780311_27	GH43_24(55-338)	GH43	GH43_24	Y(1-32)	3
NODE_89_length_169581_cov_23.780311_28	GH43_24(54-348)	GH43	GH43_24	Y(1-23)	3
NODE_89_length_169581_cov_23.780311_75	GT28(199-356)	GT28	GT28	N	3
NODE_89_length_169581_cov_23.780311_95	GT4(213-356)	N	GT0	N	2
NODE_89_length_169581_cov_23.780311_97	GT2_Glycos_transf_2(10-139)	N	GT2	N	2
NODE_89_length_169581_cov_23.780311_98	GT2_Glycos_transf_2(15-131)	N	N	N	1
NODE_97_length_162171_cov_21.355110_101	CBM51(544-632)	N	CBM51	Y(1-23)	2
NODE_97_length_162171_cov_21.355110_133	GT4(199-344)	N	GT4	N	2
NODE_97_length_162171_cov_21.355110_22	CE4(108-224)	CE4	CE4	N	3
NODE_97_length_162171_cov_21.355110_59	AA4(36-225)	N	N	N	1
NODE_229_length_91457_cov_21.000952_78	N	GH0	GH0	Y(1-31)	2
NODE_39_length_235747_cov_20.629962_84	N	GH0	N	Y(1-24)	1
NODE_97_length_162171_cov_21.355110_102	N	GH0	CBM35	N	2
NODE_176_length_110003_cov_23.990814_8	N	GH33	N	N	1
NODE_41_length_234281_cov_23.594204_163	N	GH36	GH36	Y(1-23)	2
NODE_176_length_110003_cov_23.990814_26	N	GT26	N	N	1
NODE_246_length_86560_cov_19.819074_36	N	GT26	N	N	1
NODE_847_length_32170_cov_25.194800_1	N	N	GH6	N	1
NODE_27_length_277569_cov_19.386535_52	N	N	GH16	Y(1-48)	1
NODE_27_length_277569_cov_19.386535_181	N	N	GH36	Y(1-38)	1
NODE_27_length_277569_cov_19.386535_190	N	N	CBM32	Y(1-28)	1
NODE_39_length_235747_cov_20.629962_20	N	N	GH117	Y(1-30)	1
NODE_39_length_235747_cov_20.629962_48	N	N	GH13_11	N	1
NODE_39_length_235747_cov_20.629962_164	N	N	CE12	N	1
NODE_89_length_169581_cov_23.780311_96	N	N	GT0	N	1
NODE_41_length_234281_cov_23.594204_136	N	N	GH0	Y(1-36)	1
NODE_41_length_234281_cov_23.594204_173	N	N	GT4	N	1
NODE_62_length_195461_cov_22.511775_41	N	N	GH13_30	N	1
NODE_57_length_202698_cov_20.433837_109	N	N	GH6	N	1
NODE_57_length_202698_cov_20.433837_159	N	N	GT31	N	1
NODE_78_length_179182_cov_23.243855_21	N	N	AA1	N	1
NODE_1200_length_23785_cov_23.237674_13	N	N	GH36	N	1
NODE_197_length_105587_cov_24.629619_24	N	N	GT2	N	1
NODE_197_length_105587_cov_24.629619_92	N	N	GT2	N	1
NODE_468_length_55122_cov_22.701400_31	N	N	GT13	N	1
NODE_1301_length_22180_cov_24.309876_11	N	N	GT10	N	1
NODE_1024_length_27022_cov_22.515408_14	N	N	CBM51	Y(1-26)	1
NODE_1057_length_26505_cov_18.415350_20	N	N	GH28	N	1
NODE_1057_length_26505_cov_18.415350_27	N	N	GT4	N	1
NODE_637_length_41065_cov_20.907462_5	N	N	GH101	N	1
NODE_637_length_41065_cov_20.907462_18	N	N	GH36	Y(1-23)	1

## Sheet: CDI13A11_dbCAN2
Gene ID	HMMER	Hotpep	DIAMOND	Signalp	#ofTools
NODE_1115_length_23710_cov_14.525893_7	GT35(181-487)	GT35	GT35	N	3
NODE_1181_length_22331_cov_15.010325_12	GH16(39-285)	N	GH16	Y(1-22)	2
NODE_1181_length_22331_cov_15.010325_5	GH2(25-577)	GH2	CBM32	Y(1-20)	3
NODE_124_length_112780_cov_14.020661_10	GH84(162-451)	GH84	GH84	Y(1-28)	3
NODE_124_length_112780_cov_14.020661_26	GH29(34-341)+CBM32(565-683)	GH29	GH29	Y(1-23)	3
NODE_130_length_110832_cov_12.292940_29	GT10(70-231)	N	N	N	1
NODE_130_length_110832_cov_12.292940_35	GT2_Glycos_transf_2(5-133)	N	N	N	1
NODE_130_length_110832_cov_12.292940_36	GT4(205-354)	N	N	N	1
NODE_130_length_110832_cov_12.292940_37	GT2_Glycos_transf_2(8-112)	N	N	N	1
NODE_130_length_110832_cov_12.292940_38	GT4(191-328)	GT4	N	N	2
NODE_130_length_110832_cov_12.292940_39	GT2_Glycos_transf_2(3-119)	N	N	N	1
NODE_130_length_110832_cov_12.292940_40	GT4(185-331)	N	N	N	1
NODE_130_length_110832_cov_12.292940_41	GT4(227-371)	N	GT4	N	2
NODE_130_length_110832_cov_12.292940_43	GH105(168-389)	N	N	Y(1-18)	1
NODE_130_length_110832_cov_12.292940_45	GT2_Glycos_transf_2(5-172)	N	N	N	1
NODE_130_length_110832_cov_12.292940_46	GT4(206-353)	N	N	N	1
NODE_130_length_110832_cov_12.292940_47	GT4(208-351)	N	N	N	1
NODE_130_length_110832_cov_12.292940_53	GT4(196-343)	N	N	N	1
NODE_130_length_110832_cov_12.292940_55	GT2_Glycos_transf_2(51-193)	GT2	N	N	2
NODE_130_length_110832_cov_12.292940_60	GH84(128-423)	GH84	GH84	N	3
NODE_130_length_110832_cov_12.292940_70	GH89(72-719)	GH89	GH89	N	3
NODE_1321_length_19924_cov_13.607127_9	GT8(3-258)	N	N	N	1
NODE_1331_length_19791_cov_12.977807_12	GT10(116-257)	N	N	N	1
NODE_1331_length_19791_cov_12.977807_13	GT6(539-754)	N	GT31	N	2
NODE_1331_length_19791_cov_12.977807_14	GT11(406-568)	N	N	N	1
NODE_134_length_108079_cov_14.537464_3	GT51(71-236)	GT51	GT51	Y(1-43)	3
NODE_134_length_108079_cov_14.537464_30	GT8(16-281)	N	GT8	N	2
NODE_134_length_108079_cov_14.537464_31	GT8(2-263)	N	GT8	N	2
NODE_134_length_108079_cov_14.537464_36	CE9(5-376)	CE9	CE9	N	3
NODE_134_length_108079_cov_14.537464_39	GT2_Glycos_transf_2(13-136)	N	GT2	N	2
NODE_134_length_108079_cov_14.537464_40	GT2_Glycos_transf_2(6-171)	N	GT2	N	2
NODE_134_length_108079_cov_14.537464_41	GT2_Glycos_transf_2(6-125)	N	GT2	N	2
NODE_134_length_108079_cov_14.537464_65	GT28(220-335)	N	GT28	N	2
NODE_134_length_108079_cov_14.537464_9	GH109(68-193)	GH109	GH109	Y(1-32)	3
NODE_1383_length_18916_cov_13.855098_9	CE10(66-306)	N	N	Y(1-21)	1
NODE_141_length_106364_cov_14.969222_37	GT26(8-160)	GT26	N	N	2
NODE_141_length_106364_cov_14.969222_42	GH16(51-296)	GH16	GH16	Y(1-23)	3
NODE_141_length_106364_cov_14.969222_43	CE3(25-205)	N	N	N	1
NODE_141_length_106364_cov_14.969222_50	GH20(147-503)	GH20	GH20	Y(1-24)	3
NODE_141_length_106364_cov_14.969222_58	GH105(49-360)	GH105	GH105	Y(1-26)	3
NODE_141_length_106364_cov_14.969222_69	GH36(6-692)	GH36	GH36	N	3
NODE_141_length_106364_cov_14.969222_78	GH29(43-362)+CBM32(583-691)	GH29	GH29	Y(1-31)	3
NODE_1424_length_18262_cov_11.614324_1	GT2_Glycos_transf_2(6-125)	N	GT2	N	2
NODE_1746_length_14435_cov_13.697149_9	GT51(194-365)	GT51	GT51	N	3
NODE_183_length_95571_cov_13.297793_18	CE10(40-272)	N	N	N	1
NODE_183_length_95571_cov_13.297793_27	CE3(36-288)	N	N	Y(1-27)	1
NODE_183_length_95571_cov_13.297793_49	GH20(165-515)	GH20	GH20	Y(1-24)	3
NODE_183_length_95571_cov_13.297793_64	GH95(56-777)	GH95	GH95	Y(1-29)	3
NODE_203_length_91526_cov_13.349225_48	GH29(284-608)	GH29	GH29	Y(1-24)	3
NODE_205_length_91172_cov_12.884588_40	GH27(125-455)	GH27	GH27	Y(1-23)	3
NODE_235_length_84029_cov_13.147177_1	GT11(14-251)	N	N	N	1
NODE_260_length_77620_cov_15.172049_20	CBM32(52-174)+GH123(184-704)	N	CBM32	Y(1-21)	2
NODE_260_length_77620_cov_15.172049_54	GH35(54-367)	GH35	GH35	Y(1-24)	3
NODE_260_length_77620_cov_15.172049_65	GT10(105-320)	N	GT0	N	2
NODE_260_length_77620_cov_15.172049_66	GT10(109-263)	N	GT10	N	2
NODE_260_length_77620_cov_15.172049_67	GT4(287-393)	N	GT4	N	2
NODE_26_length_196476_cov_12.368092_11	GH20(106-453)	GH20	GH20	Y(1-22)	3
NODE_26_length_196476_cov_12.368092_12	GH20(106-449)	GH20	GH20	Y(1-22)	3
NODE_26_length_196476_cov_12.368092_135	GH31(226-669)	GH31	GH31	N	3
NODE_26_length_196476_cov_12.368092_136	GT4(275-423)	GT4	GT4	N	3
NODE_26_length_196476_cov_12.368092_137	GH57(6-317)	N	GH57	N	2
NODE_26_length_196476_cov_12.368092_48	GH13_5(85-425)	GH13	GH13_5	N	3
NODE_26_length_196476_cov_12.368092_51	GH20(173-453)	N	GH20	Y(1-21)	2
NODE_26_length_196476_cov_12.368092_73	GH20(119-403)	GH20	GH20	Y(1-24)	3
NODE_26_length_196476_cov_12.368092_80	CE11(6-275)	CE11	CE11	N	3
NODE_386_length_59479_cov_14.136931_2	CE3(32-285)	N	N	Y(1-25)	1
NODE_386_length_59479_cov_14.136931_25	GT30(39-217)	GT30	GT30	N	3
NODE_386_length_59479_cov_14.136931_31	CBM51(51-176)+GH110(192-741)	GH110	CBM51	Y(1-31)	3
NODE_386_length_59479_cov_14.136931_49	GT2_Glycos_transf_2(26-150)	N	GT2	N	2
NODE_399_length_58962_cov_11.377120_27	GH16(46-271)	N	N	N	1
NODE_399_length_58962_cov_11.377120_30	GH95(13-749)	N	GH95	N	2
NODE_400_length_58792_cov_11.810818_22	GT2_Glycos_transf_2(11-138)	N	N	N	1
NODE_400_length_58792_cov_11.810818_23	GT2_Glycos_transf_2(13-142)	N	N	N	1
NODE_400_length_58792_cov_11.810818_26	GT2_Glycos_transf_2(5-109)	N	N	N	1
NODE_400_length_58792_cov_11.810818_28	GT4(185-329)	N	GT4	N	2
NODE_400_length_58792_cov_11.810818_29	GT4(186-324)	N	N	N	1
NODE_400_length_58792_cov_11.810818_31	GT4(231-376)	N	N	N	1
NODE_400_length_58792_cov_11.810818_32	GT4(183-332)	N	N	N	1
NODE_400_length_58792_cov_11.810818_34	GT4(230-376)	N	N	N	1
NODE_400_length_58792_cov_11.810818_35	GT2_Glycos_transf_2(4-125)	N	N	N	1
NODE_400_length_58792_cov_11.810818_36	GT2_Glycos_transf_2(4-155)	GT2	GT2	N	3
NODE_42_length_164406_cov_12.935388_104	CBM51(544-632)	N	CBM51	Y(1-23)	2
NODE_42_length_164406_cov_12.935388_137	GT4(198-344)	N	GT4	N	2
NODE_42_length_164406_cov_12.935388_23	CE4(108-224)	CE4	CE4	N	3
NODE_42_length_164406_cov_12.935388_60	AA4(36-225)	N	N	N	1
NODE_436_length_55390_cov_13.888497_1	GH89(67-725)	N	GH89	Y(1-33)	2
NODE_436_length_55390_cov_13.888497_21	GT51(66-240)	N	GT51	N	2
NODE_441_length_55119_cov_14.087407_32	CBM32(62-178)+GH2(153-810)	GH2	GH2	Y(1-30)	3
NODE_498_length_50313_cov_12.398623_12	GH33(329-664)	GH33	GH33	Y(1-27)	3
NODE_594_length_43353_cov_12.597487_2	GH33(63-340)	N	GH33	Y(1-19)	2
NODE_594_length_43353_cov_12.597487_8	GT9(424-596)	N	GT0	N	2
NODE_5_length_312936_cov_14.718660_125	GH33(35-375)	N	GH33	Y(1-22)	2
NODE_5_length_312936_cov_14.718660_163	GH20(96-449)	GH20	GH20	N	3
NODE_5_length_312936_cov_14.718660_167	GT2_Glycos_transf_2(15-131)	N	N	N	1
NODE_5_length_312936_cov_14.718660_168	GT2_Glycos_transf_2(10-139)	N	GT2	N	2
NODE_5_length_312936_cov_14.718660_170	GT4(213-356)	N	GT0	N	2
NODE_5_length_312936_cov_14.718660_191	GT28(198-356)	GT28	GT28	N	3
NODE_5_length_312936_cov_14.718660_237	GH43_24(54-348)	GH43	GH43_24	Y(1-23)	3
NODE_5_length_312936_cov_14.718660_238	GH43_24(55-338)	GH43	GH43_24	Y(1-32)	3
NODE_5_length_312936_cov_14.718660_40	GH2(46-623)	GH2	GH2	Y(1-21)	3
NODE_603_length_42482_cov_13.582954_14	GT4(191-311)	GT4	GT4	N	3
NODE_630_length_40753_cov_12.282594_31	GT31(295-381)	N	GT31	N	2
NODE_66_length_139264_cov_14.703690_111	GH31(435-666)	GH31+CBM32	GH31	Y(1-23)	3
NODE_66_length_139264_cov_14.703690_115	GT11(405-566)	N	N	N	1
NODE_66_length_139264_cov_14.703690_47	GT4(217-362)	N	N	N	1
NODE_66_length_139264_cov_14.703690_95	GH20(104-453)	GH20	GH20	Y(1-18)	3
NODE_73_length_135869_cov_12.097302_10	GH3(57-275)	GH3	GH3	N	3
NODE_73_length_135869_cov_12.097302_110	GH20(184-537)	GH20	GH20	N	3
NODE_73_length_135869_cov_12.097302_121	GH18(774-988)	N	GH18	Y(1-30)	2
NODE_73_length_135869_cov_12.097302_28	GT51(88-270)	N	GT51	N	2
NODE_73_length_135869_cov_12.097302_35	GH18(181-463)	GH18	GH18	Y(1-25)	3
NODE_73_length_135869_cov_12.097302_48	GT19(4-351)	GT19	GT19	N	3
NODE_73_length_135869_cov_12.097302_75	GT2_Glyco_tranf_2_3(52-278)	GT2	GT2	N	3
NODE_73_length_135869_cov_12.097302_90	GH13_8(224-514)	GH13+CBM48	GH13_8	N	3
NODE_73_length_135869_cov_12.097302_91	GT32(17-92)	GT32	GT32	N	3
NODE_73_length_135869_cov_12.097302_93	GT2_Glycos_transf_2(12-122)	N	N	N	1
NODE_794_length_33670_cov_15.202320_12	GH29(35-359)	GH29	GH29	Y(1-20)	3
NODE_794_length_33670_cov_15.202320_13	GH33(48-419)	N	GH33	N	2
NODE_794_length_33670_cov_15.202320_21	GH27(126-447)	GH27	GH27	Y(1-23)	3
NODE_794_length_33670_cov_15.202320_6	CBM50(115-157)	N	N	Y(1-33)	1
NODE_794_length_33670_cov_15.202320_9	GH2(73-982)+CBM32(1133-1259)	GH2	GH2	Y(1-26)	3
NODE_809_length_32857_cov_16.654808_2	GT2_Glycos_transf_2(6-174)	N	GT2	N	2
NODE_809_length_32857_cov_16.654808_4	GT9(72-271)	N	GT9	N	2
NODE_809_length_32857_cov_16.654808_5	GT2_Glycos_transf_2(8-132)	N	GT2	N	2
NODE_809_length_32857_cov_16.654808_6	GT8(4-265)	N	GT8	N	2
NODE_86_length_128762_cov_12.937284_60	GH29(52-372)	GH29	GH29	Y(1-23)	3
NODE_86_length_128762_cov_12.937284_63	GT26(71-238)	N	N	N	1
NODE_86_length_128762_cov_12.937284_64	GT4(225-379)	N	GT4	N	2
NODE_86_length_128762_cov_12.937284_66	GT4(198-340)	N	N	N	1
NODE_86_length_128762_cov_12.937284_71	GT4(243-387)	N	GT4	N	2
NODE_8_length_289729_cov_12.766727_112	GH13_38(29-408)	GH13	GH13_38	N	3
NODE_8_length_289729_cov_12.766727_129	GH77(11-557)	N	GH77	N	2
NODE_8_length_289729_cov_12.766727_134	CE4(179-318)	N	CE4	Y(1-21)	2
NODE_8_length_289729_cov_12.766727_17	GH29(88-438)	GH29	GH29	Y(1-20)	3
NODE_8_length_289729_cov_12.766727_170	GT2_Glycos_transf_2(5-170)	GT2	GT2	N	3
NODE_8_length_289729_cov_12.766727_171	GT2_Glycos_transf_2(8-128)	N	GT2	N	2
NODE_8_length_289729_cov_12.766727_206	GH37(207-426)	N	GH63	Y(1-31)	2
NODE_8_length_289729_cov_12.766727_22	GH109(75-200)	GH109	GH109	Y(1-30)	3
NODE_8_length_289729_cov_12.766727_23	GH95(58-784)	GH95	GH95	Y(1-24)	3
NODE_8_length_289729_cov_12.766727_33	CE3(281-466)	N	N	Y(1-20)	1
NODE_8_length_289729_cov_12.766727_52	GT8(6-260)	N	N	N	1
NODE_8_length_289729_cov_12.766727_57	GH35(41-353)	GH35	CBM32	Y(1-19)	3
NODE_8_length_289729_cov_12.766727_81	GH20(191-543)	GH20	GH20	N	3
NODE_8_length_289729_cov_12.766727_83	GH2(40-579)	N	GH2	Y(1-22)	2
NODE_8_length_289729_cov_12.766727_84	GH2(47-938)+CBM32(1154-1284)	GH2	GH2	Y(1-18)	3
NODE_8_length_289729_cov_12.766727_85	GH2(28-610)	GH2	GH2	Y(1-27)	3
NODE_998_length_26433_cov_11.158124_21	GH20(221-535)	GH20	GH20	N	3
NODE_205_length_91172_cov_12.884588_4	N	GH0	GH0	Y(1-31)	2
NODE_8_length_289729_cov_12.766727_156	N	GH0	N	Y(1-24)	1
NODE_42_length_164406_cov_12.935388_105	N	GH0	CBM35	N	2
NODE_134_length_108079_cov_14.537464_78	N	GH33	N	N	1
NODE_183_length_95571_cov_13.297793_16	N	GH36	GH36	Y(1-23)	2
NODE_134_length_108079_cov_14.537464_60	N	GT26	N	N	1
NODE_86_length_128762_cov_12.937284_77	N	GT26	N	N	1
NODE_1424_length_18262_cov_11.614324_8	N	N	GH23	N	1
NODE_1181_length_22331_cov_15.010325_8	N	N	GT10	N	1
NODE_441_length_55119_cov_14.087407_31	N	N	GT13	N	1
NODE_1115_length_23710_cov_14.525893_13	N	N	GH36	N	1
NODE_779_length_34237_cov_14.011644_19	N	N	CBM51	Y(1-26)	1
NODE_260_length_77620_cov_15.172049_24	N	N	GT2	N	1
NODE_8_length_289729_cov_12.766727_90	N	N	GH117	Y(1-30)	1
NODE_8_length_289729_cov_12.766727_119	N	N	GH13_11	N	1
NODE_130_length_110832_cov_12.292940_69	N	N	GH6	N	1
NODE_183_length_95571_cov_13.297793_6	N	N	GT4	N	1
NODE_183_length_95571_cov_13.297793_43	N	N	GH0	Y(1-36)	1
NODE_630_length_40753_cov_12.282594_32	N	N	GT31	N	1
NODE_124_length_112780_cov_14.020661_55	N	N	GH13_30	N	1
NODE_794_length_33670_cov_15.202320_22	N	N	GH6	N	1
NODE_998_length_26433_cov_11.158124_2	N	N	GT4	N	1
NODE_998_length_26433_cov_11.158124_9	N	N	GH28	N	1
NODE_73_length_135869_cov_12.097302_6	N	N	GH36	Y(1-24)	1
NODE_73_length_135869_cov_12.097302_86	N	N	GH16	Y(1-48)	1
NODE_809_length_32857_cov_16.654808_24	N	N	GT2	N	1
NODE_5_length_312936_cov_14.718660_21	N	N	AA1	N	1
NODE_5_length_312936_cov_14.718660_169	N	N	GT0	N	1
NODE_1160_length_22753_cov_12.050401_16	N	N	CBM32	Y(1-28)	1
NODE_623_length_41130_cov_12.685843_17	N	N	GH36	Y(1-23)	1
NODE_623_length_41130_cov_12.685843_30	N	N	GH101	N	1
NODE_594_length_43353_cov_12.597487_22	N	N	CE12	N	1

## Sheet: CDI16B22_dbCAN2
Gene ID	HMMER	Hotpep	DIAMOND	Signalp	#ofTools
NODE_1080_length_30537_cov_4.637360_16	GH20(164-516)	GH20	GH20	Y(1-25)	3
NODE_1080_length_30537_cov_4.637360_18	GH2(40-593)	N	GH2	Y(1-21)	2
NODE_1080_length_30537_cov_4.637360_19	GH2(47-938)+CBM32(1154-1284)	GH2	GH2	Y(1-23)	3
NODE_1080_length_30537_cov_4.637360_20	GH2(6-526)	N	GH2	N	2
NODE_1363_length_24477_cov_4.612890_14	GH13_8(214-504)	GH13+CBM48	GH13_8	N	3
NODE_1363_length_24477_cov_4.612890_20	GT32(18-90)	N	GT32	N	2
NODE_147_length_111181_cov_5.423528_28	GT30(39-217)	GT30	GT30	N	3
NODE_147_length_111181_cov_5.423528_34	CBM51(48-171)+GH110(187-736)	GH110	CBM51	Y(1-31)	3
NODE_147_length_111181_cov_5.423528_53	GT2_Glycos_transf_2(27-157)	N	GT2	N	2
NODE_147_length_111181_cov_5.423528_73	CE10(14-272)	N	N	N	1
NODE_147_length_111181_cov_5.423528_82	CE3(36-290)	N	N	Y(1-27)	1
NODE_147_length_111181_cov_5.423528_95	GH2(5-434)	GH2	GH2	N	3
NODE_1631_length_20497_cov_5.821055_12	GH20(104-453)	GH20	GH20	Y(1-18)	3
NODE_168_length_101814_cov_5.688912_16	GT28(200-356)	GT28	GT28	N	3
NODE_168_length_101814_cov_5.688912_53	GH43_24(5-238)	GH43	GH43_24	N	3
NODE_168_length_101814_cov_5.688912_79	GH16(37-282)	N	GH16	Y(1-23)	2
NODE_1738_length_19276_cov_4.336091_1	GH16(17-266)	GH16	GH16	N	3
NODE_1738_length_19276_cov_4.336091_2	GH3(58-274)	GH3	GH3	N	3
NODE_179_length_99032_cov_5.722683_39	GT4(214-363)	N	GT4	N	2
NODE_179_length_99032_cov_5.722683_46	GT2_Glycos_transf_2(3-174)	N	GT2	N	2
NODE_198_length_93543_cov_5.122411_12	GT35(181-482)	GT35	GT35	N	3
NODE_198_length_93543_cov_5.122411_58	CE10(81-316)	N	N	Y(1-19)	1
NODE_198_length_93543_cov_5.122411_61	GH95(28-765)	GH95	GH95	Y(1-34)	3
NODE_198_length_93543_cov_5.122411_75	GT51(193-364)	GT51	GT51	N	3
NODE_200_length_92967_cov_4.687586_33	CE4(182-321)	N	CE4	Y(1-21)	2
NODE_200_length_92967_cov_4.687586_38	GH77(11-554)	N	GH77	N	2
NODE_200_length_92967_cov_4.687586_54	GH13_38(14-393)	GH13	GH13_38	N	3
NODE_2056_length_16521_cov_4.652375_14	GH89(72-719)	GH89	GH89	Y(1-22)	3
NODE_205_length_92259_cov_6.248362_13	GH2(71-980)+CBM32(1131-1257)	GH2	GH2	Y(1-22)	3
NODE_205_length_92259_cov_6.248362_16	CBM50(114-156)	N	N	Y(1-30)	1
NODE_205_length_92259_cov_6.248362_34	CBM32(54-176)+GH123(186-706)	N	CBM32	Y(1-23)	2
NODE_205_length_92259_cov_6.248362_66	GH35(55-368)	GH35	GH35	Y(1-25)	3
NODE_212_length_90465_cov_4.425141_22	GH57(6-318)	N	GH57	N	2
NODE_212_length_90465_cov_4.425141_23	GT4(253-401)	GT4	GT4	N	3
NODE_212_length_90465_cov_4.425141_24	GH31(226-669)	GH31	GH31	N	3
NODE_212_length_90465_cov_4.425141_71	CE11(6-275)	CE11	CE11	N	3
NODE_212_length_90465_cov_4.425141_78	GH20(119-403)	GH20	GH20	Y(1-24)	3
NODE_2245_length_15175_cov_6.271230_8	GT28(220-351)	N	GT28	N	2
NODE_2426_length_14030_cov_5.152415_8	GH84(128-423)	GH84	GH84	Y(1-24)	3
NODE_246_length_84158_cov_5.258302_35	GH29(131-496)	N	GH29	N	2
NODE_246_length_84158_cov_5.258302_42	GH27(125-455)	GH27	GH27	Y(1-22)	3
NODE_2715_length_12567_cov_4.280611_5	GH20(162-515)	GH20	GH20	Y(1-26)	3
NODE_2918_length_11703_cov_5.358087_4	GH95(55-778)	GH95	GH95	N	3
NODE_3192_length_10712_cov_4.512808_6	GH141(12-522)	N	GH0	N	2
NODE_3222_length_10598_cov_4.412501_4	GH20(228-541)	GH20	GH20	Y(1-20)	3
NODE_334_length_70027_cov_5.044489_42	AA4(33-223)	N	N	N	1
NODE_334_length_70027_cov_5.044489_45	GH110(92-588)	N	GH110	Y(1-22)	2
NODE_334_length_70027_cov_5.044489_8	CE4(85-201)	CE4	CE4	Y(1-27)	3
NODE_359_length_66531_cov_5.595990_20	CE9(5-376)	CE9	CE9	N	3
NODE_359_length_66531_cov_5.595990_23	GT2_Glycos_transf_2(6-135)	N	GT2	N	2
NODE_359_length_66531_cov_5.595990_25	GT2_Glycos_transf_2(4-173)	N	GT2	N	2
NODE_359_length_66531_cov_5.595990_26	GT2_Glycos_transf_2(6-129)	N	GT2	N	2
NODE_359_length_66531_cov_5.595990_28	GT8(14-280)	N	GT8	N	2
NODE_359_length_66531_cov_5.595990_29	GT8(24-288)	N	GT8	N	2
NODE_359_length_66531_cov_5.595990_50	GH109(68-193)	GH109	GH109	Y(1-32)	3
NODE_3620_length_9408_cov_4.524217_3	GH35(41-353)	GH35	CBM32	Y(1-19)	3
NODE_371_length_65563_cov_5.201029_23	GH84(170-459)	GH84	GH84	Y(1-26)	3
NODE_371_length_65563_cov_5.201029_53	GT4(190-334)	GT4	GT4	N	3
NODE_371_length_65563_cov_5.201029_6	GH29(52-358)+CBM32(581-700)	GH29	GH29	Y(1-42)	3
NODE_3799_length_8963_cov_4.712057_3	GT2_Glycos_transf_2(4-134)	GT2	GT2	N	3
NODE_3799_length_8963_cov_4.712057_4	GT4(213-353)	N	GT4	N	2
NODE_3799_length_8963_cov_4.712057_5	GT4(218-366)	N	GT4	N	2
NODE_3799_length_8963_cov_4.712057_6	GT4(216-356)	N	GT4	N	2
NODE_3799_length_8963_cov_4.712057_9	GT11(110-250)	N	GT0	N	2
NODE_397_length_63068_cov_4.934236_15	CBM51(543-631)	N	CBM51	Y(1-24)	2
NODE_397_length_63068_cov_4.934236_36	GH97(24-639)	N	GH97	Y(1-24)	2
NODE_397_length_63068_cov_4.934236_51	GT4(198-343)	N	GT4	N	2
NODE_4133_length_8226_cov_4.318688_4	GT51(76-258)	N	GT51	N	2
NODE_418_length_61766_cov_6.004181_11	GH29(40-355)+CBM32(578-698)	GH29	GH29	Y(1-25)	3
NODE_418_length_61766_cov_6.004181_24	GH36(6-691)	GH36	GH36	N	3
NODE_418_length_61766_cov_6.004181_37	GH105(2-253)	N	GH105	N	2
NODE_418_length_61766_cov_6.004181_43	GH20(145-503)	GH20	GH20	Y(1-24)	3
NODE_418_length_61766_cov_6.004181_50	GH16(51-296)	GH16	GH16	Y(1-23)	3
NODE_4623_length_7336_cov_3.923774_1	GT4(98-239)	N	GT4	N	2
NODE_4623_length_7336_cov_3.923774_2	GT4(211-338)	N	GT4	N	2
NODE_4623_length_7336_cov_3.923774_5	GT2_Glycos_transf_2(5-119)	N	GT2	N	2
NODE_4623_length_7336_cov_3.923774_6	GT2_Glycos_transf_2(6-177)	N	GT2	N	2
NODE_4623_length_7336_cov_3.923774_7	GT2_Glycos_transf_2(7-132)	N	GT2	N	2
NODE_464_length_57117_cov_4.942045_28	GH2(18-409)	GH2	GH2	N	3
NODE_464_length_57117_cov_4.942045_30	GH33(62-331)	N	GH33	Y(1-19)	2
NODE_51_length_161396_cov_5.223601_146	GH20(161-511)	GH20	GH20	Y(1-20)	3
NODE_51_length_161396_cov_5.223601_79	CBM32(62-178)+GH2(141-811)	GH2	GH2	Y(1-23)	3
NODE_556_length_51031_cov_4.344103_1	GH109(75-200)	GH109	GH109	Y(1-30)	3
NODE_556_length_51031_cov_4.344103_10	GH29(79-426)	GH29	GH29	Y(1-20)	3
NODE_581_length_49624_cov_4.475781_32	GH20(106-449)	GH20	GH20	Y(1-22)	3
NODE_581_length_49624_cov_4.475781_33	GH20(108-455)	GH20	GH20	Y(1-22)	3
NODE_585_length_49533_cov_5.832491_41	GT26(72-248)	GT26	GT26	N	3
NODE_6482_length_5209_cov_5.012029_4	GT11(24-260)	N	GT11	N	2
NODE_6482_length_5209_cov_5.012029_5	GT31(290-436)	N	GT32	N	2
NODE_719_length_43473_cov_4.795845_3	GH13_5(64-404)	GH13	GH13_5	N	3
NODE_719_length_43473_cov_4.795845_30	GH33(333-664)	GH33	GH33	Y(1-34)	3
NODE_719_length_43473_cov_4.795845_6	GH20(176-455)	N	GH20	Y(1-35)	2
NODE_723_length_43426_cov_6.358281_23	GH33(52-393)	N	GH33	Y(1-39)	2
NODE_746_length_42338_cov_6.399215_1	GT10(26-265)	N	GT0	N	2
NODE_746_length_42338_cov_6.399215_10	GT9(72-271)	N	GT9	N	2
NODE_746_length_42338_cov_6.399215_11	GT2_Glycos_transf_2(8-175)	N	GT2	N	2
NODE_746_length_42338_cov_6.399215_12	GT8(4-265)	N	GT8	N	2
NODE_746_length_42338_cov_6.399215_3	GT10(94-263)	N	GT10	N	2
NODE_746_length_42338_cov_6.399215_4	GT4(317-426)	N	GT4	N	2
NODE_746_length_42338_cov_6.399215_7	GT2_Glycos_transf_2(6-144)	N	GT2	N	2
NODE_751_length_42157_cov_4.723101_28	GT2_Glycos_transf_2(8-132)	N	GT2	N	2
NODE_751_length_42157_cov_4.723101_29	GT2_Glycos_transf_2(5-168)	GT2	GT2	N	3
NODE_762_length_41323_cov_5.885262_11	GT8(2-258)	N	GT8	N	2
NODE_762_length_41323_cov_5.885262_12	GT2_Glycos_transf_2(7-122)	GT2	GT2	N	3
NODE_762_length_41323_cov_5.885262_31	GH31(437-666)	GH31+CBM32	GH31	Y(1-23)	3
NODE_762_length_41323_cov_5.885262_7	GT4(206-340)	N	GT0	N	2
NODE_784_length_40397_cov_4.889445_32	GT2_Glyco_tranf_2_3(54-280)	GT2	GT2	N	3
NODE_799_length_39768_cov_5.642737_11	GT51(66-240)	N	GT51	N	2
NODE_799_length_39768_cov_5.642737_32	GH89(67-725)	N	GH89	Y(1-25)	2
NODE_918_length_35214_cov_4.503655_8	GT19(8-357)	GT19	GT19	N	3
NODE_972_length_33396_cov_5.481299_8	CE3(315-504)	N	N	N	1
NODE_972_length_33396_cov_5.481299_9	GH37(235-421)	N	GH63	Y(1-25)	2
NODE_246_length_84158_cov_5.258302_71	N	GH0	GH0	Y(1-31)	2
NODE_200_length_92967_cov_4.687586_8	N	GH0	N	Y(1-24)	1
NODE_397_length_63068_cov_4.934236_16	N	GH0	CBM35	N	2
NODE_762_length_41323_cov_5.885262_15	N	GH33	N	N	1
NODE_147_length_111181_cov_5.423528_71	N	GH36	GH36	Y(1-18)	2
NODE_168_length_101814_cov_5.688912_52	N	GH43	N	Y(1-24)	1
NODE_2398_length_14172_cov_4.161932_1	N	GH109	N	N	1
NODE_2245_length_15175_cov_6.271230_2	N	GT26	N	N	1
NODE_205_length_92259_cov_6.248362_2	N	N	GH6	N	1
NODE_205_length_92259_cov_6.248362_37	N	N	GT2	N	1
NODE_1363_length_24477_cov_4.612890_10	N	N	GH16	Y(1-35)	1
NODE_3644_length_9342_cov_4.614515_6	N	N	GH117	Y(1-24)	1
NODE_51_length_161396_cov_5.223601_80	N	N	GT13	N	1
NODE_51_length_161396_cov_5.223601_125	N	N	AA1	N	1
NODE_51_length_161396_cov_5.223601_141	N	N	GH0	Y(1-27)	1
NODE_51_length_161396_cov_5.223601_151	N	N	GH13_30	N	1
NODE_2056_length_16521_cov_4.652375_15	N	N	GH6	N	1
NODE_3450_length_9979_cov_4.733877_3	N	N	GH28	N	1
NODE_6482_length_5209_cov_5.012029_3	N	N	GT4	N	1
NODE_526_length_53227_cov_5.555687_1	N	N	GH2	N	1
NODE_762_length_41323_cov_5.885262_8	N	N	GT0	N	1
NODE_198_length_93543_cov_5.122411_30	N	N	GH36	Y(1-25)	1
NODE_198_length_93543_cov_5.122411_45	N	N	GH101	N	1
NODE_464_length_57117_cov_4.942045_11	N	N	CE12	N	1
NODE_464_length_57117_cov_4.942045_25	N	N	GT0	N	1
NODE_168_length_101814_cov_5.688912_86	N	N	GT4	N	1
NODE_147_length_111181_cov_5.423528_62	N	N	GT4	N	1
NODE_200_length_92967_cov_4.687586_47	N	N	GH13_11	N	1
NODE_220_length_89222_cov_5.001099_69	N	N	CBM51	Y(1-26)	1
NODE_1591_length_20961_cov_4.626327_10	N	N	GH108	N	1
NODE_359_length_66531_cov_5.595990_24	N	N	GT2	N	1
NODE_723_length_43426_cov_6.358281_9	N	N	GT2	N	1
NODE_723_length_43426_cov_6.358281_25	N	N	GH33	Y(1-22)	1
NODE_179_length_99032_cov_5.722683_40	N	N	GT0	N	1
NODE_581_length_49624_cov_4.475781_17	N	N	CBM32	Y(1-28)	1

## Sheet: CDI18B8_dbCAN2
Gene ID	HMMER	Hotpep	DIAMOND	Signalp	#ofTools
NODE_1018_length_18456_cov_3.757839_11	GH33(63-340)	N	GH33	N	2
NODE_1030_length_18264_cov_3.735076_8	GH13_38(29-408)	GH13	GH13_38	N	3
NODE_1056_length_17750_cov_3.541904_14	GH77(11-328)	N	GH77	N	2
NODE_1126_length_16644_cov_3.939478_6	CE10(66-306)	N	N	Y(1-21)	1
NODE_1145_length_16273_cov_4.954063_11	GH31(435-666)	GH31+CBM32	GH31	Y(1-23)	3
NODE_1145_length_16273_cov_4.954063_15	GT11(405-566)	N	N	N	1
NODE_1277_length_14435_cov_4.176843_4	GT51(194-365)	GT51	GT51	N	3
NODE_1288_length_14297_cov_3.732903_2	GH3(57-275)	GH3	GH3	N	3
NODE_1292_length_14218_cov_3.393914_6	GH13_8(224-514)	GH13+CBM48	GH13_8	N	3
NODE_1292_length_14218_cov_3.393914_7	GT32(17-92)	GT32	GT32	N	3
NODE_1292_length_14218_cov_3.393914_9	GT2_Glycos_transf_2(12-122)	N	N	N	1
NODE_129_length_87662_cov_5.168366_46	GH43_24(54-348)	GH43	GH43_24	Y(1-23)	3
NODE_129_length_87662_cov_5.168366_47	GH43_24(55-338)	GH43	GH43_24	Y(1-32)	3
NODE_1300_length_14082_cov_3.928139_3	CE4(108-224)	CE4	CE4	N	3
NODE_1312_length_13961_cov_3.528045_4	GT2_Glyco_tranf_2_3(52-278)	GT2	GT2	N	3
NODE_133_length_84583_cov_4.376857_26	CBM51(13-138)+GH110(154-703)	GH110	CBM51	N	3
NODE_133_length_84583_cov_4.376857_32	GT30(39-217)	GT30	GT30	N	3
NODE_133_length_84583_cov_4.376857_55	CE3(32-285)	N	N	Y(1-25)	1
NODE_133_length_84583_cov_4.376857_71	GT4(191-311)	GT4	GT4	N	3
NODE_133_length_84583_cov_4.376857_8	GT2_Glycos_transf_2(26-150)	N	GT2	N	2
NODE_1367_length_13249_cov_3.749962_3	GH16(46-271)	N	N	N	1
NODE_1367_length_13249_cov_3.749962_6	GH95(13-749)	N	GH95	N	2
NODE_140_length_82387_cov_4.891124_34	GH33(35-375)	N	GH33	Y(1-22)	2
NODE_146_length_79971_cov_3.876420_27	GT2_Glycos_transf_2(5-170)	GT2	GT2	N	3
NODE_146_length_79971_cov_3.876420_28	GT2_Glycos_transf_2(8-128)	N	GT2	N	2
NODE_146_length_79971_cov_3.876420_64	GH37(207-426)	N	GH63	Y(1-31)	2
NODE_149_length_78210_cov_4.272433_11	CE3(36-288)	N	N	Y(1-27)	1
NODE_149_length_78210_cov_4.272433_2	CE10(40-272)	N	N	N	1
NODE_149_length_78210_cov_4.272433_33	GH20(165-515)	GH20	GH20	Y(1-24)	3
NODE_149_length_78210_cov_4.272433_48	GH95(56-777)	GH95	GH95	Y(1-29)	3
NODE_1571_length_11337_cov_3.932282_4	GT9(424-596)	N	GT0	N	2
NODE_1621_length_10938_cov_3.705136_7	GH89(72-719)	GH89	GH89	N	3
NODE_1630_length_10870_cov_3.376699_9	GH13_5(85-425)	GH13	GH13_5	N	3
NODE_1637_length_10794_cov_3.629668_7	CE3(281-466)	N	N	Y(1-20)	1
NODE_175_length_71514_cov_5.198296_28	GT8(4-265)	N	GT8	N	2
NODE_175_length_71514_cov_5.198296_29	GT2_Glycos_transf_2(8-132)	N	GT2	N	2
NODE_175_length_71514_cov_5.198296_30	GT9(72-271)	N	GT9	N	2
NODE_175_length_71514_cov_5.198296_32	GT2_Glycos_transf_2(6-174)	N	GT2	N	2
NODE_175_length_71514_cov_5.198296_34	GT4(300-406)	N	GT4	N	2
NODE_175_length_71514_cov_5.198296_35	GT10(109-263)	N	GT10	N	2
NODE_175_length_71514_cov_5.198296_36	GT10(105-320)	N	GT0	N	2
NODE_175_length_71514_cov_5.198296_47	GH35(54-367)	GH35	GH35	Y(1-24)	3
NODE_1799_length_9616_cov_3.487501_3	GH105(168-389)	N	N	Y(1-18)	1
NODE_1799_length_9616_cov_3.487501_5	GT4(227-371)	N	GT4	N	2
NODE_1799_length_9616_cov_3.487501_6	GT4(185-331)	N	N	N	1
NODE_1799_length_9616_cov_3.487501_7	GT2_Glycos_transf_2(3-119)	N	N	N	1
NODE_1799_length_9616_cov_3.487501_8	GT4(191-328)	GT4	N	N	2
NODE_1799_length_9616_cov_3.487501_9	GT2_Glycos_transf_2(8-112)	N	N	N	1
NODE_1833_length_9335_cov_3.986422_6	CE4(179-318)	N	CE4	Y(1-21)	2
NODE_185_length_69145_cov_4.937675_6	GH20(104-453)	GH20	GH20	Y(1-18)	3
NODE_1962_length_8642_cov_4.229999_6	GT31(202-288)	N	GT31	N	2
NODE_221_length_60460_cov_4.347206_20	GT51(66-240)	N	GT51	N	2
NODE_2348_length_6918_cov_3.482588_3	GH20(119-403)	GH20	GH20	Y(1-24)	3
NODE_252_length_56892_cov_5.000176_11	CE3(25-205)	N	N	N	1
NODE_252_length_56892_cov_5.000176_12	GH16(51-296)	GH16	GH16	Y(1-23)	3
NODE_252_length_56892_cov_5.000176_16	GT26(80-254)	GT26	GT26	N	3
NODE_252_length_56892_cov_5.000176_4	GH20(147-503)	GH20	GH20	Y(1-24)	3
NODE_269_length_55112_cov_4.370670_33	CBM32(62-178)+GH2(153-810)	GH2	GH2	Y(1-30)	3
NODE_276_length_53900_cov_4.663237_47	GT4(217-308)	N	N	N	1
NODE_303_length_50582_cov_3.962179_33	GH27(125-455)	GH27	GH27	Y(1-23)	3
NODE_3142_length_5116_cov_2.716064_4	CE11(6-275)	CE11	CE11	N	3
NODE_322_length_48846_cov_3.735156_21	GH2(28-610)	GH2	GH2	Y(1-27)	3
NODE_322_length_48846_cov_3.735156_22	GH2(47-938)+CBM32(1154-1284)	GH2	GH2	Y(1-18)	3
NODE_322_length_48846_cov_3.735156_23	GH2(40-579)	N	GH2	Y(1-22)	2
NODE_322_length_48846_cov_3.735156_25	GH20(191-543)	GH20	GH20	N	3
NODE_325_length_48444_cov_4.969807_18	GH29(43-362)+CBM32(583-691)	GH29	GH29	Y(1-31)	3
NODE_325_length_48444_cov_4.969807_27	GH36(6-692)	GH36	GH36	N	3
NODE_325_length_48444_cov_4.969807_38	GH105(49-360)	GH105	GH105	Y(1-26)	3
NODE_332_length_47585_cov_4.071681_11	GT4(198-344)	N	GT4	N	2
NODE_3428_length_4571_cov_3.396368_2	GT19(4-351)	GT19	GT19	N	3
NODE_3520_length_4428_cov_3.471301_2	GH18(181-463)	GH18	GH18	Y(1-25)	3
NODE_3987_length_3901_cov_3.122985_2	GH20(173-453)	N	GH20	Y(1-21)	2
NODE_422_length_39107_cov_5.174460_14	CBM32(52-174)+GH123(184-704)	N	CBM32	Y(1-21)	2
NODE_443_length_37523_cov_4.704414_10	GT4(213-356)	N	GT0	N	2
NODE_443_length_37523_cov_4.704414_3	GH20(96-449)	GH20	GH20	N	3
NODE_443_length_37523_cov_4.704414_32	GT28(198-356)	GT28	GT28	N	3
NODE_443_length_37523_cov_4.704414_7	GT2_Glycos_transf_2(15-131)	N	N	N	1
NODE_443_length_37523_cov_4.704414_8	GT2_Glycos_transf_2(10-139)	N	GT2	N	2
NODE_449_length_37362_cov_3.644035_17	GH29(88-438)	GH29	GH29	Y(1-20)	3
NODE_449_length_37362_cov_3.644035_22	GH109(75-200)	GH109	GH109	Y(1-30)	3
NODE_449_length_37362_cov_3.644035_23	GH95(3-571)	GH95	GH95	N	3
NODE_468_length_36334_cov_4.136525_1	GH29(34-341)+CBM32(565-683)	GH29	GH29	Y(1-23)	3
NODE_4740_length_3327_cov_3.477384_1	GH89(67-725)	N	GH89	Y(1-33)	2
NODE_484_length_35283_cov_4.036647_23	AA4(36-225)	N	N	N	1
NODE_523_length_33670_cov_5.219277_10	GH33(48-419)	N	GH33	N	2
NODE_523_length_33670_cov_5.219277_11	GH29(35-359)	GH29	GH29	Y(1-20)	3
NODE_523_length_33670_cov_5.219277_14	GH2(73-982)+CBM32(1133-1259)	GH2	GH2	Y(1-26)	3
NODE_523_length_33670_cov_5.219277_17	CBM50(115-157)	N	N	Y(1-33)	1
NODE_523_length_33670_cov_5.219277_2	GH27(126-447)	GH27	GH27	Y(1-23)	3
NODE_528_length_33553_cov_3.587916_14	GT2_Glycos_transf_2(51-193)	GT2	N	N	2
NODE_528_length_33553_cov_3.587916_16	GT4(196-343)	N	N	N	1
NODE_528_length_33553_cov_3.587916_22	GT4(208-351)	N	N	N	1
NODE_528_length_33553_cov_3.587916_23	GT4(206-353)	N	N	N	1
NODE_528_length_33553_cov_3.587916_24	GT2_Glycos_transf_2(5-172)	N	N	N	1
NODE_528_length_33553_cov_3.587916_9	GH84(128-423)	GH84	GH84	N	3
NODE_5321_length_3027_cov_2.879542_2	GT2_Glycos_transf_2(5-109)	N	N	N	1
NODE_5321_length_3027_cov_2.879542_4	GT4(185-329)	N	GT4	N	2
NODE_535_length_33128_cov_3.759744_19	GH29(284-608)	GH29	GH29	Y(1-24)	3
NODE_5375_length_2998_cov_3.242949_1	GT2_Glycos_transf_2(11-138)	N	N	N	1
NODE_5375_length_2998_cov_3.242949_2	GT2_Glycos_transf_2(13-142)	N	N	N	1
NODE_546_length_32751_cov_3.136806_10	GH20(221-535)	GH20	GH20	N	3
NODE_549_length_32712_cov_4.266222_7	CBM51(544-632)	N	CBM51	Y(1-23)	2
NODE_574_length_31688_cov_3.313470_12	GH57(6-317)	N	GH57	N	2
NODE_574_length_31688_cov_3.313470_13	GT4(275-423)	GT4	GT4	N	3
NODE_574_length_31688_cov_3.313470_14	GH31(226-669)	GH31	GH31	N	3
NODE_651_length_28078_cov_4.310281_4	GH2(46-623)	GH2	GH2	Y(1-21)	3
NODE_653_length_28001_cov_3.621699_1	GT11(406-568)	N	N	N	1
NODE_653_length_28001_cov_3.621699_15	GH18(774-988)	N	GH18	Y(1-30)	2
NODE_653_length_28001_cov_3.621699_2	GT6(539-754)	N	GT31	N	2
NODE_653_length_28001_cov_3.621699_3	GT10(116-257)	N	N	N	1
NODE_699_length_26395_cov_3.580676_7	GT51(88-270)	N	GT51	N	2
NODE_721_length_25986_cov_3.680961_1	GT4(172-314)	N	N	N	1
NODE_721_length_25986_cov_3.680961_3	GT4(225-379)	N	GT4	N	2
NODE_721_length_25986_cov_3.680961_4	GT26(71-238)	N	N	N	1
NODE_721_length_25986_cov_3.680961_7	GH29(52-372)	GH29	GH29	Y(1-23)	3
NODE_745_length_25248_cov_3.523241_19	GT4(243-387)	N	GT4	N	2
NODE_767_length_24753_cov_3.783302_15	GH35(41-353)	GH35	CBM32	Y(1-19)	3
NODE_774_length_24624_cov_3.893036_21	GT11(14-251)	N	N	N	1
NODE_814_length_23581_cov_4.335076_12	GT35(181-487)	GT35	GT35	N	3
NODE_821_length_23408_cov_4.125466_10	GH84(162-451)	GH84	GH84	Y(1-28)	3
NODE_843_length_22686_cov_4.797579_15	GH2(25-577)	GH2	CBM32	Y(1-20)	3
NODE_843_length_22686_cov_4.797579_8	GH16(39-285)	N	GH16	Y(1-22)	2
NODE_875_length_21517_cov_3.472137_1	GT4(186-294)	N	N	N	1
NODE_875_length_21517_cov_3.472137_3	GT4(231-376)	N	N	N	1
NODE_875_length_21517_cov_3.472137_4	GT4(183-332)	N	N	N	1
NODE_875_length_21517_cov_3.472137_6	GT4(230-376)	N	N	N	1
NODE_875_length_21517_cov_3.472137_7	GT2_Glycos_transf_2(4-125)	N	N	N	1
NODE_875_length_21517_cov_3.472137_8	GT2_Glycos_transf_2(4-155)	GT2	GT2	N	3
NODE_925_length_20550_cov_3.824396_2	GH33(329-664)	GH33	GH33	Y(1-27)	3
NODE_93_length_108091_cov_4.972074_21	GT28(220-335)	N	GT28	N	2
NODE_93_length_108091_cov_4.972074_45	GT2_Glycos_transf_2(6-125)	N	GT2	N	2
NODE_93_length_108091_cov_4.972074_46	GT2_Glycos_transf_2(6-171)	N	GT2	N	2
NODE_93_length_108091_cov_4.972074_47	GT2_Glycos_transf_2(13-136)	N	GT2	N	2
NODE_93_length_108091_cov_4.972074_50	CE9(5-376)	CE9	CE9	N	3
NODE_93_length_108091_cov_4.972074_55	GT8(2-263)	N	GT8	N	2
NODE_93_length_108091_cov_4.972074_56	GT8(16-281)	N	GT8	N	2
NODE_93_length_108091_cov_4.972074_77	GH109(68-193)	GH109	GH109	Y(1-32)	3
NODE_93_length_108091_cov_4.972074_83	GT51(71-236)	GT51	GT51	Y(1-43)	3
NODE_941_length_20045_cov_3.628714_10	GH20(184-537)	GH20	GH20	N	3
NODE_952_length_19761_cov_4.319903_13	GT8(3-258)	N	N	N	1
NODE_986_length_19149_cov_3.608149_1	GT4(161-310)	N	N	N	1
NODE_986_length_19149_cov_3.608149_2	GT2_Glycos_transf_2(5-133)	N	N	N	1
NODE_986_length_19149_cov_3.608149_8	GT10(70-231)	N	N	N	1
NODE_2139_length_7776_cov_3.943013_4	N	GH0	GH0	Y(1-31)	2
NODE_146_length_79971_cov_3.876420_13	N	GH0	N	Y(1-24)	1
NODE_549_length_32712_cov_4.266222_6	N	GH0	CBM35	N	2
NODE_93_length_108091_cov_4.972074_8	N	GH33	N	N	1
NODE_1092_length_17279_cov_4.392708_16	N	GH36	GH36	Y(1-23)	2
NODE_93_length_108091_cov_4.972074_26	N	GT26	N	N	1
NODE_745_length_25248_cov_3.523241_13	N	GT26	N	N	1
NODE_523_length_33670_cov_5.219277_1	N	N	GH6	N	1
NODE_2252_length_7257_cov_3.341155_2	N	N	GT4	N	1
NODE_175_length_71514_cov_5.198296_10	N	N	GT2	N	1
NODE_396_length_41138_cov_4.587567_21	N	N	AA1	N	1
NODE_322_length_48846_cov_3.735156_16	N	N	GH117	Y(1-30)	1
NODE_269_length_55112_cov_4.370670_34	N	N	GT13	N	1
NODE_337_length_46212_cov_3.876985_10	N	N	CE12	N	1
NODE_512_length_34084_cov_4.394428_19	N	N	CBM51	Y(1-26)	1
NODE_397_length_41126_cov_3.866573_17	N	N	GH36	Y(1-23)	1
NODE_397_length_41126_cov_3.866573_30	N	N	GH101	N	1
NODE_814_length_23581_cov_4.335076_6	N	N	GH36	N	1
NODE_443_length_37523_cov_4.704414_9	N	N	GT0	N	1
NODE_843_length_22686_cov_4.797579_12	N	N	GT10	N	1
NODE_1833_length_9335_cov_3.986422_1	N	N	GH77	N	1
NODE_1288_length_14297_cov_3.732903_6	N	N	GH36	Y(1-24)	1
NODE_2600_length_6168_cov_3.570097_5	N	N	CBM32	Y(1-28)	1
NODE_1621_length_10938_cov_3.705136_8	N	N	GH6	N	1
NODE_1092_length_17279_cov_4.392708_6	N	N	GT4	N	1
NODE_1962_length_8642_cov_4.229999_5	N	N	GT31	N	1
NODE_1292_length_14218_cov_3.393914_2	N	N	GH16	Y(1-48)	1
NODE_1056_length_17750_cov_3.541904_4	N	N	GH13_11	N	1
NODE_2860_length_5593_cov_4.200795_3	N	N	GH13_30	N	1
NODE_149_length_78210_cov_4.272433_27	N	N	GH0	Y(1-36)	1
NODE_422_length_39107_cov_5.174460_10	N	N	GT2	N	1
NODE_3743_length_4161_cov_3.603264_3	N	N	GH28	N	1

## Sheet: CDI24B9_dbCAN2
Gene ID	HMMER	Hotpep	DIAMOND	Signalp	#ofTools
NODE_120_length_98361_cov_31.678667_26	CBM32(52-174)+GH123(184-704)	N	CBM32	Y(1-21)	2
NODE_120_length_98361_cov_31.678667_48	CBM50(117-159)	N	N	Y(1-33)	1
NODE_120_length_98361_cov_31.678667_51	GH2(71-980)+CBM32(1131-1257)	GH2	GH2	Y(1-22)	3
NODE_120_length_98361_cov_31.678667_54	GH33(356-725)	N	GH33	Y(1-28)	2
NODE_120_length_98361_cov_31.678667_61	GH27(127-448)	GH27	GH27	Y(1-24)	3
NODE_1432_length_17775_cov_29.878273_4	GH31(435-666)	GH31+CBM32	GH31	Y(1-23)	3
NODE_146_length_91239_cov_24.595335_18	GT2_Glycos_transf_2(4-126)	GT2	GT2	N	3
NODE_146_length_91239_cov_24.595335_19	GT4(212-353)	N	GT4	N	2
NODE_146_length_91239_cov_24.595335_20	GT4(219-370)	N	GT4	N	2
NODE_146_length_91239_cov_24.595335_21	GT4(199-348)	N	N	N	1
NODE_146_length_91239_cov_24.595335_22	GT4(216-353)	N	GT4	N	2
NODE_146_length_91239_cov_24.595335_25	GT4(190-333)	N	N	N	1
NODE_146_length_91239_cov_24.595335_26	GT4(191-337)	N	GT4	N	2
NODE_146_length_91239_cov_24.595335_27	GT4(211-338)	N	GT4	N	2
NODE_146_length_91239_cov_24.595335_30	GT2_Glycos_transf_2(5-127)	N	GT2	N	2
NODE_146_length_91239_cov_24.595335_31	GT2_Glycos_transf_2(6-177)	N	GT2	N	2
NODE_146_length_91239_cov_24.595335_33	GT2_Glycos_transf_2(11-122)	N	N	N	1
NODE_146_length_91239_cov_24.595335_48	GH16(38-287)	GH16	GH16	Y(1-24)	3
NODE_146_length_91239_cov_24.595335_49	GH3(57-274)	GH3	GH3	N	3
NODE_146_length_91239_cov_24.595335_66	GT51(76-258)	N	GT51	N	2
NODE_19_length_241004_cov_27.984603_118	GH97(27-639)	N	GH97	N	2
NODE_19_length_241004_cov_27.984603_133	GT4(198-338)	N	GT4	N	2
NODE_19_length_241004_cov_27.984603_2	CE4(105-221)	CE4	CE4	N	3
NODE_19_length_241004_cov_27.984603_40	AA4(31-225)	N	N	N	1
NODE_19_length_241004_cov_27.984603_43	GH110(94-588)	N	GH110	Y(1-22)	2
NODE_19_length_241004_cov_27.984603_63	GT2_Glycos_transf_2(5-133)	N	N	N	1
NODE_19_length_241004_cov_27.984603_64	GT4(204-354)	N	N	N	1
NODE_19_length_241004_cov_27.984603_65	GT2_Glycos_transf_2(6-118)	N	N	N	1
NODE_19_length_241004_cov_27.984603_66	GT4(189-328)	GT4	N	N	2
NODE_19_length_241004_cov_27.984603_67	GT2_Glycos_transf_2(20-166)	N	N	N	1
NODE_19_length_241004_cov_27.984603_68	GT4(186-336)	N	N	N	1
NODE_19_length_241004_cov_27.984603_69	GT4(216-359)	N	GT4	N	2
NODE_19_length_241004_cov_27.984603_71	GH105(159-389)	N	N	N	1
NODE_19_length_241004_cov_27.984603_73	GT2_Glycos_transf_2(5-170)	N	N	N	1
NODE_19_length_241004_cov_27.984603_74	GT4(210-352)	N	N	N	1
NODE_19_length_241004_cov_27.984603_75	GT4(198-344)	N	N	N	1
NODE_19_length_241004_cov_27.984603_81	GT4(197-343)	N	N	N	1
NODE_19_length_241004_cov_27.984603_83	GT2_Glycos_transf_2(15-180)	GT2	N	N	2
NODE_19_length_241004_cov_27.984603_97	CBM51(544-632)	N	CBM51	Y(1-27)	2
NODE_1_length_393340_cov_26.867386_10	GH20(228-552)	GH20	GH20	Y(1-20)	3
NODE_1_length_393340_cov_26.867386_133	GT10(97-282)	N	N	N	1
NODE_1_length_393340_cov_26.867386_136	GH84(128-423)	GH84	GH84	Y(1-24)	3
NODE_1_length_393340_cov_26.867386_22	GH20(162-515)	GH20	GH20	Y(1-23)	3
NODE_1_length_393340_cov_26.867386_283	GH29(286-610)	N	GH29	Y(1-26)	2
NODE_1_length_393340_cov_26.867386_34	GH18(763-990)	N	GH18	Y(1-42)	2
NODE_1_length_393340_cov_26.867386_57	GT10(114-255)	N	N	N	1
NODE_1_length_393340_cov_26.867386_59	GT10(122-262)	N	N	N	1
NODE_1_length_393340_cov_26.867386_60	GT6(542-760)	N	GT31	N	2
NODE_1_length_393340_cov_26.867386_61	GT31(20-106)+GT11(514-751)	N	GT31	N	2
NODE_1_length_393340_cov_26.867386_89	GH29(78-426)	GH29	GH29	Y(1-20)	3
NODE_1_length_393340_cov_26.867386_94	GH109(75-200)	GH109	GH109	Y(1-30)	3
NODE_1_length_393340_cov_26.867386_96	GH95(52-777)	GH95	GH95	N	3
NODE_205_length_79910_cov_29.764185_16	GT2_Glycos_transf_2(6-164)	N	GT2	N	2
NODE_205_length_79910_cov_29.764185_26	CBM51(48-173)+GH110(189-738)	GH110	CBM51	Y(1-25)	3
NODE_205_length_79910_cov_29.764185_31	GT30(39-217)	GT30	GT30	N	3
NODE_205_length_79910_cov_29.764185_66	GT4(190-312)	GT4	GT4	N	3
NODE_205_length_79910_cov_29.764185_7	GT2_Glycos_transf_2(27-153)	N	GT2	N	2
NODE_20_length_237974_cov_25.918859_117	GH13_38(29-408)	GH13	GH13_38	N	3
NODE_20_length_237974_cov_25.918859_135	GH77(11-555)	N	GH77	N	2
NODE_20_length_237974_cov_25.918859_139	CE4(182-321)	N	CE4	Y(1-21)	2
NODE_20_length_237974_cov_25.918859_21	GH29(51-369)	GH29	GH29	N	3
NODE_20_length_237974_cov_25.918859_24	GT26(58-228)	N	N	N	1
NODE_20_length_237974_cov_25.918859_25	GT4(224-381)	N	GT4	N	2
NODE_20_length_237974_cov_25.918859_27	GT4(199-337)	N	N	N	1
NODE_20_length_237974_cov_25.918859_32	GT4(243-387)	N	GT4	N	2
NODE_20_length_237974_cov_25.918859_64	GH35(25-337)	GH35	CBM32	N	3
NODE_20_length_237974_cov_25.918859_88	GH20(163-515)	GH20	GH20	Y(1-24)	3
NODE_20_length_237974_cov_25.918859_90	GH2(36-627)	N	GH2	Y(1-28)	2
NODE_20_length_237974_cov_25.918859_91	GH2(48-938)+CBM32(1154-1284)	GH2	GH2	Y(1-18)	3
NODE_20_length_237974_cov_25.918859_92	GH2(27-616)	GH2	GH2	Y(1-28)	3
NODE_212_length_78314_cov_28.964784_33	GH27(125-455)	GH27	GH27	Y(1-22)	3
NODE_212_length_78314_cov_28.964784_58	CBM9(38-222)	N	N	Y(1-18)	1
NODE_233_length_74348_cov_27.220021_9	GH33(148-331)	N	GH33	Y(1-26)	2
NODE_29_length_205846_cov_25.489783_138	GT2_Glyco_tranf_2_3(54-280)	GT2	GT2	N	3
NODE_29_length_205846_cov_25.489783_153	GH13_8(214-504)	GH13+CBM48	GH13_8	N	3
NODE_29_length_205846_cov_25.489783_35	GH20(124-467)	N	GH20	N	2
NODE_29_length_205846_cov_25.489783_36	GH20(118-465)	GH20	GH20	Y(1-32)	3
NODE_29_length_205846_cov_25.489783_72	CE3(32-285)	N	N	Y(1-23)	1
NODE_29_length_205846_cov_25.489783_80	GT19(4-353)	GT19	GT19	N	3
NODE_30_length_198630_cov_30.708553_117	GT26(72-248)	GT26	GT26	N	3
NODE_30_length_198630_cov_30.708553_121	GH16(52-297)	GH16	GH16	Y(1-24)	3
NODE_30_length_198630_cov_30.708553_122	CE3(26-205)	N	N	Y(1-24)	1
NODE_30_length_198630_cov_30.708553_129	GH20(136-493)	GH20	GH20	N	3
NODE_30_length_198630_cov_30.708553_13	GT28(221-338)	N	GT28	N	2
NODE_30_length_198630_cov_30.708553_135	GH105(57-369)	N	GH105	Y(1-35)	2
NODE_30_length_198630_cov_30.708553_140	GH36(29-714)	GH36	GH36	N	3
NODE_30_length_198630_cov_30.708553_151	GH29(29-347)+CBM32(567-687)	GH29	CBM32	N	3
NODE_30_length_198630_cov_30.708553_42	CE9(5-376)	CE9	CE9	N	3
NODE_30_length_198630_cov_30.708553_45	GT2_Glycos_transf_2(6-137)	N	GT2	N	2
NODE_30_length_198630_cov_30.708553_46	GT2_Glycos_transf_2(6-174)	N	GT2	N	2
NODE_30_length_198630_cov_30.708553_47	GT2_Glycos_transf_2(4-173)	N	GT2	N	2
NODE_30_length_198630_cov_30.708553_48	GT2_Glycos_transf_2(6-129)	N	GT2	N	2
NODE_30_length_198630_cov_30.708553_49	GT8(14-280)	N	GT8	N	2
NODE_30_length_198630_cov_30.708553_50	GT8(24-288)	N	GT8	N	2
NODE_30_length_198630_cov_30.708553_73	GH109(68-193)	GH109	GH109	Y(1-48)	3
NODE_30_length_198630_cov_30.708553_79	GT51(71-235)	GT51	GT51	N	3
NODE_31_length_197882_cov_24.607642_126	GH31(226-669)	GH31	GH31	N	3
NODE_31_length_197882_cov_24.607642_127	GT4(253-401)	GT4	GT4	N	3
NODE_31_length_197882_cov_24.607642_128	GH57(6-317)	N	GH57	N	2
NODE_31_length_197882_cov_24.607642_163	GH33(330-664)	GH33	GH33	Y(1-24)	3
NODE_31_length_197882_cov_24.607642_42	GH18(181-464)	GH18	GH18	Y(1-25)	3
NODE_31_length_197882_cov_24.607642_64	GH20(105-389)	GH20	GH20	N	3
NODE_31_length_197882_cov_24.607642_72	CE11(6-275)	CE11	CE11	N	3
NODE_338_length_57313_cov_27.809092_35	CBM32(62-178)+GH2(143-811)	GH2	GH2	Y(1-23)	3
NODE_375_length_53629_cov_28.240508_29	GT51(66-240)	N	GT51	N	2
NODE_375_length_53629_cov_28.240508_51	GH89(52-710)	N	GH89	N	2
NODE_442_length_48511_cov_26.528087_31	GT2_Glycos_transf_2(8-130)	N	GT2	N	2
NODE_442_length_48511_cov_26.528087_32	GT2_Glycos_transf_2(5-169)	GT2	GT2	N	3
NODE_46_length_166366_cov_31.652476_113	GH43_24(54-337)	GH43	GH43_24	Y(1-24)	3
NODE_46_length_166366_cov_31.652476_28	GH35(55-368)	GH35	GH35	Y(1-25)	3
NODE_46_length_166366_cov_31.652476_37	GT10(24-242)	N	GT0	N	2
NODE_46_length_166366_cov_31.652476_39	GT10(109-261)	N	GT10	N	2
NODE_46_length_166366_cov_31.652476_40	GT4(266-349)	N	GT4	N	2
NODE_46_length_166366_cov_31.652476_42	GT2_Glycos_transf_2(6-145)	N	GT2	N	2
NODE_46_length_166366_cov_31.652476_44	GT9(74-271)	N	GT9	N	2
NODE_46_length_166366_cov_31.652476_45	GT2_Glycos_transf_2(8-175)	N	GT2	N	2
NODE_46_length_166366_cov_31.652476_46	GT8(4-265)	N	GT8	N	2
NODE_46_length_166366_cov_31.652476_76	GH16(38-283)	N	GH16	Y(1-24)	2
NODE_46_length_166366_cov_31.652476_84	GH20(152-506)	GH20	GH20	Y(1-21)	3
NODE_46_length_166366_cov_31.652476_85	GH37(235-421)	N	GH63	Y(1-29)	2
NODE_493_length_44121_cov_29.966051_5	GH95(56-778)	GH95	GH95	N	3
NODE_50_length_162243_cov_28.708123_17	GH84(162-451)	GH84	GH84	Y(1-18)	3
NODE_50_length_162243_cov_28.708123_31	GH20(163-438)	N	GH20	N	2
NODE_50_length_162243_cov_28.708123_36	GH29(35-341)+CBM32(565-683)	GH29	GH29	Y(1-23)	3
NODE_50_length_162243_cov_28.708123_78	GH20(162-511)	GH20	GH20	Y(1-46)	3
NODE_540_length_41247_cov_28.756409_7	GT35(181-493)	GT35	GT35	N	3
NODE_659_length_36158_cov_27.429909_16	CE10(70-322)	N	N	Y(1-24)	1
NODE_659_length_36158_cov_27.429909_18	GH95(27-762)	GH95	GH95	Y(1-25)	3
NODE_659_length_36158_cov_27.429909_28	GT51(195-366)	GT51	GT51	N	3
NODE_75_length_128921_cov_30.412599_50	GH33(35-377)	N	GH33	Y(1-23)	2
NODE_75_length_128921_cov_30.412599_58	GH20(106-459)	GH20	GH20	Y(1-19)	3
NODE_75_length_128921_cov_30.412599_62	GT2_Glycos_transf_2(19-136)	GT2	N	N	2
NODE_75_length_128921_cov_30.412599_65	GT2_Glycos_transf_2(10-134)	N	GT2	N	2
NODE_75_length_128921_cov_30.412599_68	GT8(2-258)	N	GT8	N	2
NODE_75_length_128921_cov_30.412599_72	GT4(202-351)	N	N	N	1
NODE_75_length_128921_cov_30.412599_92	GT28(200-356)	GT28	GT28	N	3
NODE_871_length_28491_cov_25.011711_19	GH20(161-440)	N	GH20	N	2
NODE_871_length_28491_cov_25.011711_22	GH13_5(25-365)	GH13	GH13_5	N	3
NODE_98_length_108786_cov_29.526097_22	GT4(222-368)	N	GT4	N	2
NODE_98_length_108786_cov_29.526097_66	GH20(104-453)	GH20	GH20	Y(1-18)	3
NODE_99_length_108727_cov_29.792633_37	GH2(47-623)	GH2	GH2	Y(1-22)	3
NODE_99_length_108727_cov_29.792633_58	CE3(36-290)	N	N	Y(1-27)	1
NODE_99_length_108727_cov_29.792633_67	CE10(13-272)	N	N	N	1
NODE_212_length_78314_cov_28.964784_66	N	GH0	GH0	N	2
NODE_20_length_237974_cov_25.918859_166	N	GH0	N	Y(1-24)	1
NODE_19_length_241004_cov_27.984603_98	N	GH0	CBM35	N	2
NODE_1432_length_17775_cov_29.878273_11	N	GH33	N	N	1
NODE_99_length_108727_cov_29.792633_69	N	GH36	GH36	Y(1-26)	2
NODE_30_length_198630_cov_30.708553_19	N	GT26	N	N	1
NODE_120_length_98361_cov_31.678667_22	N	N	GT2	N	1
NODE_120_length_98361_cov_31.678667_62	N	N	GH6	N	1
NODE_338_length_57313_cov_27.809092_34	N	N	GT13	N	1
NODE_2758_length_8845_cov_32.830262_1	N	N	GT4	N	1
NODE_1_length_393340_cov_26.867386_62	N	N	GT4	N	1
NODE_1_length_393340_cov_26.867386_144	N	N	GH6	N	1
NODE_540_length_41247_cov_28.756409_32	N	N	GH36	Y(1-23)	1
NODE_29_length_205846_cov_25.489783_23	N	N	CBM32	Y(1-28)	1
NODE_29_length_205846_cov_25.489783_149	N	N	GH16	Y(1-24)	1
NODE_29_length_205846_cov_25.489783_171	N	N	GH28	N	1
NODE_20_length_237974_cov_25.918859_97	N	N	GH117	Y(1-24)	1
NODE_20_length_237974_cov_25.918859_124	N	N	GH13_11	N	1
NODE_46_length_166366_cov_31.652476_69	N	N	GT4	N	1
NODE_46_length_166366_cov_31.652476_86	N	N	GT51	N	1
NODE_50_length_162243_cov_28.708123_59	N	N	GH13_30	N	1
NODE_50_length_162243_cov_28.708123_84	N	N	GH0	Y(1-27)	1
NODE_50_length_162243_cov_28.708123_100	N	N	AA1	N	1
NODE_31_length_197882_cov_24.607642_53	N	N	GH36	Y(1-25)	1
NODE_75_length_128921_cov_30.412599_71	N	N	GT0	N	1
NODE_659_length_36158_cov_27.429909_3	N	N	GH101	N	1
NODE_233_length_74348_cov_27.220021_14	N	N	GT0	N	1
NODE_233_length_74348_cov_27.220021_30	N	N	CE12	N	1
NODE_98_length_108786_cov_29.526097_23	N	N	GT0	N	1
NODE_146_length_91239_cov_24.595335_69	N	N	GT47	N	1
NODE_99_length_108727_cov_29.792633_79	N	N	GT4	N	1
NODE_735_length_32994_cov_29.525912_11	N	N	CBM51	Y(1-26)	1

[truncated: 76 more sheets: CDI26A8_dbCAN2, CDI28A8_dbCAN2, CDI30A11_dbCAN2, CDI34A8_dbCAN2, CDI42C15_dbCAN2, CDI50B13_dbCAN2, CDI51A11_dbCAN2, CDI65B6_dbCAN2, CDI69C9_dbCAN2, CDI70C8_dbCAN2, CDI74B7_dbCAN2, CDI75C7_dbCAN2, CDI77C9_dbCAN2, CDI85A12_dbCAN2, CDI92A19_dbCAN2, CDI93C15_dbCAN2, CDI128B11_dbCAN2, CDI129B12_dbCAN2, CDI138A11_dbCAN2, CDI143C7_dbCAN2 …]
